# Supplementary material for: Wavelength-Specific UV-C Inactivation of Viruses in Liquids: Dose–Response, Mechanistic Insights, and Structural Integrity—A Systematic Review and Meta-Analysis
Source: Viruses. 2026 Feb 24;18(3):276. doi: 10.3390/v18030276 (PMC13030338; doi:10.3390/v18030276)
Supplement: Supplementary file 1 [file viruses-18-00276-s001.zip]

Archive with 10 entries (10 files):
- 01_Detailed_Database_Search_Terms.pdf
- 02_Data_Extraction_Template_MSForms.pdf
- 02_Systematic_Review_Data_Extraction_Reviewer_Notes.xlsx
- 03_Meta-Analysis_Data_Extraction.xlsx
- 04_Resolved_Documentation_of_Meta-Analysis_Data_Extraction.pdf
- 05_Cross_Thematic_Qualitative_Analysis_PowerBI.pdf
- 06_Included_studies_complete_inactivation_qualitative_analysis_definition.pdf
- 07_Qualitative_narrative_study_of_inactivation.pdf
- 08_RoB_Assessment_Figures.pdf
- 09_GRADE_recommendations_policy.pdf
