# Supplementary material for: Wavelength-Specific UV-C Inactivation of Viruses in Liquids: Dose–Response, Mechanistic Insights, and Structural Integrity—A Systematic Review and Meta-Analysis
Source: Viruses. 2026 Feb 24;18(3):276. doi: 10.3390/v18030276 (PMC13030338; doi:10.3390/v18030276)
Supplement: Supplementary file 1 [file viruses-18-00276-s001.zip › 02_Systematic_Review_Data_Extraction_Reviewer_Notes.xlsx]

## Sheet: cikkek
Count of Név
	Péter Szabó	Szentpéteri József László	Roland Hetényi	Végösszeg
4. Determination of the characteristic inactivation fluence for SARS-CoV-2 under UV-C radiation considering light absorption in culture media; 10.1038/s41598-021-94648-w	1	1	1	3
5. Determination of the UV Inactivation Constant under 280 nm UV LED Irradiation for SARS-CoV-2; 10.1111/php.13653	1	1	1	3
6. Disinfection of SARS-CoV-2 by UV-LED 267Â nm: comparing different variants; 10.1038/s41598-023-35247-9	4	4	4	12
7. Dose-Response Behavior of Pathogens and Surrogate Microorganisms across the Ultraviolet-C Spectrum: Inactivation Efficiencies, Action Spectra, and Mechanisms; 10.1021/acs.est.3c00518	4	4		8
8. Effect of inactivating RNA viruses by coupled UVC and UVA LEDs evaluated by a viral surrogate commonly used as a genetic vector; 10.1364/BOE.468445	1	1		2
9. Effect of inactivation methods on sars-cov-2 virion protein and structure; 10.3390/v13040562	1	1		2
10. Effect of intermittent irradiation and fluence-response of 222 nm ultraviolet light on SARS-CoV-2 contamination; 10.1016/j.pdpdt.2021.102184	1	1		2
11. Effect of spray-drying and ultraviolet C radiation as biosafety steps for CSFV and ASFV inactivation in porcine plasma; 10.1371/journal.pone.0249935	1	1		2
13. Effective inactivation of Nipah virus in serum samples for safe processing in low-containment laboratories; 10.1186/s12985-020-01425-8	1	1		2
14. Effectiveness of 222-nm ultraviolet light on disinfecting SARS-CoV-2 surface contamination; 10.1016/j.ajic.2020.08.022	1	1		2
15. Efficiency improvement of AlGaN-based deep-ultraviolet light-emitting diodes and their virus inactivation application; 10.35848/1347-4065/ac10f2	1	1		2
17. Evaluation of disinfection efficacy of single UV-C, and UV-A followed by UV-C LED irradiation on Escherichia coli, B. spizizenii and MS2 bacteriophage, in water; 10.1016/j.scitotenv.2022.160256	2	2		4
18. Evaluation of the effectiveness of the surepure turbulator ultraviolet-C irradiation equipment on inactivation of different enveloped and non-enveloped viruses inoculated in commercially collected liquid animal plasma; 10.1371/journal.pone.0212332	10	1		11
19. Fabrication of Ag-doped ZnO/PAN composite nanofibers by electrospinning: Photocatalytic and antiviral activities; 10.1007/s11814-021-1037-4	1			1
20. Focused multivector ultraviolet (FMUV) technology rapidly eradicates SARS-CoV-2 in-vitro: Implications for hospital disinfection of COVID-19 environments; 10.1016/j.ajic.2022.02.001	1			1
21. Handheld Multispectral Fluorescence Imaging System to Detect and Disinfect Surface Contamination; 10.3390/s21217222	1			1
22. Hepatitis E virus is effectively inactivated by methylene blue plus light treatment; 10.1111/trf.17108	1			1
23. Hepatitis E virus is effectively inactivated in platelet concentrates by ultraviolet C light; 10.1111/vox.12936	1			1
24. Immunogenic properties of SARS-CoV-2 inactivated by ultraviolet light; 10.1007/s00705-022-05530-7	1			1
25. In Vitro Virucidal Effects of Ultraviolet Light Prototypes on RNA viruses; https://hdl.handle.net/11573/1681572	1			1
26. Inactivation and genome damage of rotavirus and a human norovirus surrogate by monochloramine treatment and sequential application with UV; 10.1016/j.watres.2022.119309	1			1
27. Inactivation of HCoV-NL63 and SARS-CoV-2 in aqueous solution by 254 nm UV-C; 10.1016/j.jphotobiol.2023.112755	4			4
28. Inactivation of health-related microorganisms in water using UV light-emitting diodes; 10.2166/ws.2019.022	6			6
29. Inactivation of Japanese encephalitis virus in plasma by methylene blue combined with visible light and in platelet concentrates by ultraviolet C light; 10.1111/trf.16021	1			1
31. Inactivation of phage phiX174 by UV(254) and free chlorine: Structure impairment and function loss; 10.1016/j.jenvman.2023.117962	1			1
32. Inactivation of SARS-CoV-2 and COVID-19 Patient Samples for Contemporary Immunology and Metabolomics Studies; 10.4049/immunohorizons.2200005	1			1
33. Inactivation of SARS-CoV-2 infectivity in platelet concentrates or plasma following treatment with ultraviolet C light or with methylene blue combined with visible light; 10.1111/trf.17238	1			1
34. Inactivation of SARS-CoV-2 isolates from lineages B.1.1.7 (Alpha), P.1 (Gamma) and B.1.110 by heating and UV irradiation; 10.1016/j.jviromet.2021.114216	3			3
35. Inactivation of severe fever with thrombocytopenia syndrome virus for improved laboratory safety; 10.1016/j.jobb.2020.02.002	1			1
36. Inactivation of three emerging viruses â€“ severe acute respiratory syndrome coronavirus, Crimeanâ€“Congo haemorrhagic fever virus and Nipah virus â€“ in platelet concentrates by ultraviolet C light and in plasma by methylene blue plus visible light; 10.1111/vox.12888	3			3
37. Inactivation of yellow fever virus in plasma after treatment with methylene blue and visible light and in platelet concentrates following treatment with ultraviolet C light; 10.1111/trf.15332	1			1
38. Irradiation by a Combination of Different Peak-Wavelength Ultraviolet-Light Emitting Diodes Enhances the Inactivation of Influenza A Viruses; 10.3390/microorganisms8071014	1			1
39. Mechanism and efficacy of virus inactivation by a microplasma UV lamp generating monochromatic UV irradiation at 222 nm; 10.1016/j.watres.2020.116386	1			1
40. Mechanisms of SARS-CoV-2 Inactivation using UVC Laser Radiation; 10.1101/2023.02.03.526944	1			1
41. Methods of Inactivation of SARS-CoV-2 for Downstream Biological Assays; 10.1093/infdis/jiaa507	1			1
42. Monitoring SARS-CoV-2 decontamination by dry heat and ultraviolet treatment with a swine coronavirus as a surrogate; 10.1016/j.infpip.2020.100103	1			1
43. New ultraviolet C light-based method for pathogen inactivation of red blood cell units; 10.1111/trf.17098	8			8
44. Optimized parameters for effective SARS-CoV-2 inactivation using UVC-LED at 275Â nm; 10.1038/s41598-022-20813-4	4			4
46. Pathogen inactivation of red blood cells by ultraviolet C light; 10.1111/vox.12792	1			1
47. Photoinactivation of the bacteriophage PhiX174 by UVA radiation and visible light in SM buffer and DMEM-F12; 10.1186/s13104-023-06658-8	1			1
48. Rapid and complete inactivation of SARS-CoV-2 by ultraviolet-C irradiation; 10.1038/s41598-020-79600-8	1			1
49. Rapid inactivation of sars-cov-2 variants by continuous and intermittent irradiation with a deep-ultraviolet light-emitting diode (Duv-led) device; 10.3390/pathogens10060754	1			1
1.Advancements in 275 nm UV-LED Technology for Deactivation of Bacteriophages, Phi6 and MS2; 10.1109/HONET59747.2023.10374888	1			1
2.Comparison of the inactivation capacity of various UV wavelengths on SARS-CoV-2; 10.1016/j.bbrep.2022.101379	3	3		6
51. SARS-CoV-2 Production, Purification Methods and UV Inactivation for Proteomics and Structural Studies; 10.3390/v14091989	1			1
52. SARS-CoV-2 variants inactivation of plasma units using a riboflavin and ultraviolet light-based photochemical treatment; 10.1016/j.transci.2022.103398	1			1
53. Stability of SARS-CoV-2 and other airborne viruses under different stress conditions; 10.1007/s00705-021-05293-7	6			6
54. Structural and Immunoreactivity Properties of the SARS-CoV-2 Spike Protein upon the Development of an Inactivated Vaccine; 10.3390/v15020480	1			1
55. Superiority of UV222 radiation by in situ aquatic electrode KrCl excimer in disinfecting waterborne pathogens: Mechanism and efficacy; 10.1016/j.jhazmat.2023.131292	1			1
57. Susceptibility of SARS-CoV-2 to UV irradiation; 10.1016/j.ajic.2020.07.031	1			1
58. Systematic evaluating and modeling of SARS-CoV-2 UVC disinfection; 10.1038/s41598-022-09930-2	2			2
59. Tailored hybrid microbial water disinfection system using sequentially assembled microbial fuel cells and an ultraviolet C light-emitting diode; 10.1016/j.watres.2023.120482	1			1
60. Ultraviolet-C light at 222 nm has a high disinfecting spectrum in environments contaminated by infectious pathogens, including SARS-CoV-2; 10.1371/journal.pone.0294427	1			1
61. UV 254 nm is more efficient than UV 222 nm in inactivating SARS-CoV-2 present in human saliva; 10.1016/j.pdpdt.2022.103015	5			5
62. UV Disinfection of Human Norovirus: Evaluating Infectivity Using a Genome-Wide PCR-Based Approach; 10.1021/acs.est.9b05747	2			2
63. UV Inactivation of Rotavirus and Tulane Virus Targets Different Components of the Virions; 10.1128/AEM.02436-19	4			4
64. UV Inactivation of SARS-CoV-2 across the UVC Spectrum: KrCl* Excimer, Mercury-Vapor, and Light-Emitting-Diode (LED) Sources; 10.1128/AEM.01532-21	1			1
65. UV inactivation of viruses in water: Its potential to mitigate current and future threats of viral infectious diseases; 10.35848/1347-4065/ac2b4f	1			1
66. UV radiation sensitivity of bacteriophage PhiX174-A potential surrogate for SARS-CoV-2 in terms of radiation inactivation; 10.3934/microbiol.2023023	2			2
50. Rapid inactivation of SARS-CoV-2 with Deep-UV LED irradiation; 10.1080/22221751.2020.1796529	1			1
30. Inactivation of Material from SARS-CoV-2-Infected Primary Airway Epithelial Cell Cultures; 10.3390/mps4010007	1			1
67. UVC disinfects SARS-CoV-2 by induction of viral genome damage without apparent effects on viral morphology and proteins; 10.1038/s41598-021-93231-7	1			1
68. UVC inactivation of MS2-phage in drinking water â€“ Modelling and field testing; 10.1016/j.watres.2021.117496	1			1
69. UV-C irradiation is highly effective in inactivating SARS-CoV-2 replication; 10.1038/s41598-021-85425-w	1			1
70. UV-C light-based surface disinfection: Analysis of its virucidal efficacy using a bacteriophage model; 10.1055/s-0042-1746562	1			1
71. Viral Inactivation with Emphasis on SARS-CoV-2 Using Physical and Chemical Disinfectants; 10.1155/2021/9342748	1			1
72. Wavelength dependence of ultraviolet light inactivation for SARS-CoV-2 omicron variants; 10.1038/s41598-023-36610-6	5			5
Végösszeg	126	23	6	155

## Sheet: _56F9DC9755BA473782653E2940F9
1AIHVwcBOUqp1XR_i5eukRpdrbGFrgtLiU12TRCyGYNUN0Y2UkJKQkIxSzhVTDI2UEUxNlY4UUVKNyQlQCN0PWcu
Form1
{f3645c47-80db-47d7-ae81-ac8827616b86}
260

## Sheet: wavelength
Count of Név
	Péter Szabó	Szentpéteri József László	Roland Hetényi	Végösszeg
222	10	2		12
7. Dose-Response Behavior of Pathogens and Surrogate Microorganisms across the Ultraviolet-C Spectrum: Inactivation Efficiencies, Action Spectra, and Mechanisms; 10.1021/acs.est.3c00518	1	1		2
39. Mechanism and efficacy of virus inactivation by a microplasma UV lamp generating monochromatic UV irradiation at 222 nm; 10.1016/j.watres.2020.116386	1			1
2.Comparison of the inactivation capacity of various UV wavelengths on SARS-CoV-2; 10.1016/j.bbrep.2022.101379	1	1		2
61. UV 254 nm is more efficient than UV 222 nm in inactivating SARS-CoV-2 present in human saliva; 10.1016/j.pdpdt.2022.103015	3			3
63. UV Inactivation of Rotavirus and Tulane Virus Targets Different Components of the Virions; 10.1128/AEM.02436-19	2			2
66. UV radiation sensitivity of bacteriophage PhiX174-A potential surrogate for SARS-CoV-2 in terms of radiation inactivation; 10.3934/microbiol.2023023	1			1
72. Wavelength dependence of ultraviolet light inactivation for SARS-CoV-2 omicron variants; 10.1038/s41598-023-36610-6	1			1
(üres)	28	5	1	34
4. Determination of the characteristic inactivation fluence for SARS-CoV-2 under UV-C radiation considering light absorption in culture media; 10.1038/s41598-021-94648-w	1	1	1	3
8. Effect of inactivating RNA viruses by coupled UVC and UVA LEDs evaluated by a viral surrogate commonly used as a genetic vector; 10.1364/BOE.468445	1	1		2
10. Effect of intermittent irradiation and fluence-response of 222 nm ultraviolet light on SARS-CoV-2 contamination; 10.1016/j.pdpdt.2021.102184	1	1		2
13. Effective inactivation of Nipah virus in serum samples for safe processing in low-containment laboratories; 10.1186/s12985-020-01425-8		1		1
14. Effectiveness of 222-nm ultraviolet light on disinfecting SARS-CoV-2 surface contamination; 10.1016/j.ajic.2020.08.022	1	1		2
19. Fabrication of Ag-doped ZnO/PAN composite nanofibers by electrospinning: Photocatalytic and antiviral activities; 10.1007/s11814-021-1037-4	1			1
20. Focused multivector ultraviolet (FMUV) technology rapidly eradicates SARS-CoV-2 in-vitro: Implications for hospital disinfection of COVID-19 environments; 10.1016/j.ajic.2022.02.001	1			1
21. Handheld Multispectral Fluorescence Imaging System to Detect and Disinfect Surface Contamination; 10.3390/s21217222	1			1
22. Hepatitis E virus is effectively inactivated by methylene blue plus light treatment; 10.1111/trf.17108	1			1
23. Hepatitis E virus is effectively inactivated in platelet concentrates by ultraviolet C light; 10.1111/vox.12936	1			1
25. In Vitro Virucidal Effects of Ultraviolet Light Prototypes on RNA viruses; https://hdl.handle.net/11573/1681572	1			1
33. Inactivation of SARS-CoV-2 infectivity in platelet concentrates or plasma following treatment with ultraviolet C light or with methylene blue combined with visible light; 10.1111/trf.17238	1			1
35. Inactivation of severe fever with thrombocytopenia syndrome virus for improved laboratory safety; 10.1016/j.jobb.2020.02.002	1			1
42. Monitoring SARS-CoV-2 decontamination by dry heat and ultraviolet treatment with a swine coronavirus as a surrogate; 10.1016/j.infpip.2020.100103	1			1
46. Pathogen inactivation of red blood cells by ultraviolet C light; 10.1111/vox.12792	1			1
47. Photoinactivation of the bacteriophage PhiX174 by UVA radiation and visible light in SM buffer and DMEM-F12; 10.1186/s13104-023-06658-8	1			1
48. Rapid and complete inactivation of SARS-CoV-2 by ultraviolet-C irradiation; 10.1038/s41598-020-79600-8	1			1
1.Advancements in 275 nm UV-LED Technology for Deactivation of Bacteriophages, Phi6 and MS2; 10.1109/HONET59747.2023.10374888	1			1
52. SARS-CoV-2 variants inactivation of plasma units using a riboflavin and ultraviolet light-based photochemical treatment; 10.1016/j.transci.2022.103398	1			1
55. Superiority of UV222 radiation by in situ aquatic electrode KrCl excimer in disinfecting waterborne pathogens: Mechanism and efficacy; 10.1016/j.jhazmat.2023.131292	1			1
57. Susceptibility of SARS-CoV-2 to UV irradiation; 10.1016/j.ajic.2020.07.031	1			1
59. Tailored hybrid microbial water disinfection system using sequentially assembled microbial fuel cells and an ultraviolet C light-emitting diode; 10.1016/j.watres.2023.120482	1			1
60. Ultraviolet-C light at 222 nm has a high disinfecting spectrum in environments contaminated by infectious pathogens, including SARS-CoV-2; 10.1371/journal.pone.0294427	1			1
64. UV Inactivation of SARS-CoV-2 across the UVC Spectrum: KrCl* Excimer, Mercury-Vapor, and Light-Emitting-Diode (LED) Sources; 10.1128/AEM.01532-21	1			1
65. UV inactivation of viruses in water: Its potential to mitigate current and future threats of viral infectious diseases; 10.35848/1347-4065/ac2b4f	1			1
50. Rapid inactivation of SARS-CoV-2 with Deep-UV LED irradiation; 10.1080/22221751.2020.1796529	1			1
69. UV-C irradiation is highly effective in inactivating SARS-CoV-2 replication; 10.1038/s41598-021-85425-w	1			1
70. UV-C light-based surface disinfection: Analysis of its virucidal efficacy using a bacteriophage model; 10.1055/s-0042-1746562	1			1
71. Viral Inactivation with Emphasis on SARS-CoV-2 Using Physical and Chemical Disinfectants; 10.1155/2021/9342748	1			1
254	56	5		61
7. Dose-Response Behavior of Pathogens and Surrogate Microorganisms across the Ultraviolet-C Spectrum: Inactivation Efficiencies, Action Spectra, and Mechanisms; 10.1021/acs.est.3c00518	1	1		2
9. Effect of inactivation methods on sars-cov-2 virion protein and structure; 10.3390/v13040562	1	1		2
11. Effect of spray-drying and ultraviolet C radiation as biosafety steps for CSFV and ASFV inactivation in porcine plasma; 10.1371/journal.pone.0249935	1	1		2
18. Evaluation of the effectiveness of the surepure turbulator ultraviolet-C irradiation equipment on inactivation of different enveloped and non-enveloped viruses inoculated in commercially collected liquid animal plasma; 10.1371/journal.pone.0212332	10	1		11
26. Inactivation and genome damage of rotavirus and a human norovirus surrogate by monochloramine treatment and sequential application with UV; 10.1016/j.watres.2022.119309	1			1
27. Inactivation of HCoV-NL63 and SARS-CoV-2 in aqueous solution by 254 nm UV-C; 10.1016/j.jphotobiol.2023.112755	4			4
29. Inactivation of Japanese encephalitis virus in plasma by methylene blue combined with visible light and in platelet concentrates by ultraviolet C light; 10.1111/trf.16021	1			1
31. Inactivation of phage phiX174 by UV(254) and free chlorine: Structure impairment and function loss; 10.1016/j.jenvman.2023.117962	1			1
32. Inactivation of SARS-CoV-2 and COVID-19 Patient Samples for Contemporary Immunology and Metabolomics Studies; 10.4049/immunohorizons.2200005	1			1
34. Inactivation of SARS-CoV-2 isolates from lineages B.1.1.7 (Alpha), P.1 (Gamma) and B.1.110 by heating and UV irradiation; 10.1016/j.jviromet.2021.114216	3			3
36. Inactivation of three emerging viruses â€“ severe acute respiratory syndrome coronavirus, Crimeanâ€“Congo haemorrhagic fever virus and Nipah virus â€“ in platelet concentrates by ultraviolet C light and in plasma by methylene blue plus visible light; 10.1111/vox.12888	3			3
37. Inactivation of yellow fever virus in plasma after treatment with methylene blue and visible light and in platelet concentrates following treatment with ultraviolet C light; 10.1111/trf.15332	1			1
41. Methods of Inactivation of SARS-CoV-2 for Downstream Biological Assays; 10.1093/infdis/jiaa507	1			1
43. New ultraviolet C light-based method for pathogen inactivation of red blood cell units; 10.1111/trf.17098	8			8
2.Comparison of the inactivation capacity of various UV wavelengths on SARS-CoV-2; 10.1016/j.bbrep.2022.101379	1	1		2
51. SARS-CoV-2 Production, Purification Methods and UV Inactivation for Proteomics and Structural Studies; 10.3390/v14091989	1			1
53. Stability of SARS-CoV-2 and other airborne viruses under different stress conditions; 10.1007/s00705-021-05293-7	6			6
58. Systematic evaluating and modeling of SARS-CoV-2 UVC disinfection; 10.1038/s41598-022-09930-2	1			1
61. UV 254 nm is more efficient than UV 222 nm in inactivating SARS-CoV-2 present in human saliva; 10.1016/j.pdpdt.2022.103015	2			2
62. UV Disinfection of Human Norovirus: Evaluating Infectivity Using a Genome-Wide PCR-Based Approach; 10.1021/acs.est.9b05747	2			2
63. UV Inactivation of Rotavirus and Tulane Virus Targets Different Components of the Virions; 10.1128/AEM.02436-19	2			2
66. UV radiation sensitivity of bacteriophage PhiX174-A potential surrogate for SARS-CoV-2 in terms of radiation inactivation; 10.3934/microbiol.2023023	1			1
30. Inactivation of Material from SARS-CoV-2-Infected Primary Airway Epithelial Cell Cultures; 10.3390/mps4010007	1			1
67. UVC disinfects SARS-CoV-2 by induction of viral genome damage without apparent effects on viral morphology and proteins; 10.1038/s41598-021-93231-7	1			1
68. UVC inactivation of MS2-phage in drinking water â€“ Modelling and field testing; 10.1016/j.watres.2021.117496	1			1
265	5	2		7
7. Dose-Response Behavior of Pathogens and Surrogate Microorganisms across the Ultraviolet-C Spectrum: Inactivation Efficiencies, Action Spectra, and Mechanisms; 10.1021/acs.est.3c00518	1	1		2
28. Inactivation of health-related microorganisms in water using UV light-emitting diodes; 10.2166/ws.2019.022	3			3
2.Comparison of the inactivation capacity of various UV wavelengths on SARS-CoV-2; 10.1016/j.bbrep.2022.101379	1	1		2
280	5	1	1	7
5. Determination of the UV Inactivation Constant under 280 nm UV LED Irradiation for SARS-CoV-2; 10.1111/php.13653	1	1	1	3
28. Inactivation of health-related microorganisms in water using UV light-emitting diodes; 10.2166/ws.2019.022	3			3
49. Rapid inactivation of sars-cov-2 variants by continuous and intermittent irradiation with a deep-ultraviolet light-emitting diode (Duv-led) device; 10.3390/pathogens10060754	1			1
267	5	5	4	14
6. Disinfection of SARS-CoV-2 by UV-LED 267Â nm: comparing different variants; 10.1038/s41598-023-35247-9	4	4	4	12
17. Evaluation of disinfection efficacy of single UV-C, and UV-A followed by UV-C LED irradiation on Escherichia coli, B. spizizenii and MS2 bacteriophage, in water; 10.1016/j.scitotenv.2022.160256	1	1		2
275	6	2		8
7. Dose-Response Behavior of Pathogens and Surrogate Microorganisms across the Ultraviolet-C Spectrum: Inactivation Efficiencies, Action Spectra, and Mechanisms; 10.1021/acs.est.3c00518	1	1		2
15. Efficiency improvement of AlGaN-based deep-ultraviolet light-emitting diodes and their virus inactivation application; 10.35848/1347-4065/ac10f2	1	1		2
44. Optimized parameters for effective SARS-CoV-2 inactivation using UVC-LED at 275Â nm; 10.1038/s41598-022-20813-4	4			4
250	1			1
13. Effective inactivation of Nipah virus in serum samples for safe processing in low-containment laboratories; 10.1186/s12985-020-01425-8	1			1
278	1	1		2
17. Evaluation of disinfection efficacy of single UV-C, and UV-A followed by UV-C LED irradiation on Escherichia coli, B. spizizenii and MS2 bacteriophage, in water; 10.1016/j.scitotenv.2022.160256	1	1		2
253.7	1			1
24. Immunogenic properties of SARS-CoV-2 inactivated by ultraviolet light; 10.1007/s00705-022-05530-7	1			1
260	2			2
38. Irradiation by a Combination of Different Peak-Wavelength Ultraviolet-Light Emitting Diodes Enhances the Inactivation of Influenza A Viruses; 10.3390/microorganisms8071014	1			1
72. Wavelength dependence of ultraviolet light inactivation for SARS-CoV-2 omicron variants; 10.1038/s41598-023-36610-6	1			1
223	1			1
40. Mechanisms of SARS-CoV-2 Inactivation using UVC Laser Radiation; 10.1101/2023.02.03.526944	1			1
205	1			1
54. Structural and Immunoreactivity Properties of the SARS-CoV-2 Spike Protein upon the Development of an Inactivated Vaccine; 10.3390/v15020480	1			1
256	1			1
58. Systematic evaluating and modeling of SARS-CoV-2 UVC disinfection; 10.1038/s41598-022-09930-2	1			1
200	1			1
72. Wavelength dependence of ultraviolet light inactivation for SARS-CoV-2 omicron variants; 10.1038/s41598-023-36610-6	1			1
240	1			1
72. Wavelength dependence of ultraviolet light inactivation for SARS-CoV-2 omicron variants; 10.1038/s41598-023-36610-6	1			1
220	1			1
72. Wavelength dependence of ultraviolet light inactivation for SARS-CoV-2 omicron variants; 10.1038/s41598-023-36610-6	1			1
Végösszeg	126	23	6	155

## Sheet: Form1
ID	Kezdés ideje	Befejezés időpontja	E-mail-cím	Név	Legutóbbi módosítás ideje	Title	Study Type	Year of Publication	Journal Name2	Journal Classification Quartile (Q) or (D) (C) Rating	Virus Name	Virus Strain	Genome size (bp, nt)	Nucleic Acid Type	Enveloped	Baseline Viral Load TCID50	Baseline Viral PFU	Exposure Conditions (Open/Contained System)	Sample Volume (ml)	Suspension Medium, Buffer solution type	Sample Temperature (°C)	Minimum % of Virus Inactivation	Maximum % of Virus Inactivation	UV-C Wavelength (nm)	UV Light Source Type	UV Light Source Performance (mW)	UV Light Intensity Minimum (W/cm²)	UV Light Intensity Maximum (W/cm²)	Exposure Duration Minimum (s)	Sample Type	Sample to Lamp Distance	UV Dose Specification Minimum (mJ/cm²)	UV Dose Specification Maximum (mJ/cm²)	Number of UV Lamps Used	Observed Proteomic or Nucleic Acid Damage Due to UV-C Exposure	Wordcount: Disinfection	Wordcount: Inactivation	Reviewer Notes	In summary: include or exclude?	UV Exposure Configuration	Minimum Log rate of Virus Inactivation	Maximum Log rate of Virus Inactivation	Exposure Duration Maximum (s)	Your opinion of this article?	Stirring2
1	45511.5	45511.5	XJJYWT@tr.pte.hu	Péter Szabó		1.Advancements in 275 nm UV-LED Technology for Deactivation of Bacteriophages, Phi6 and MS2; 10.1109/HONET59747.2023.10374888	Non-randomized Studies—of Interventions: Studies that assess the effects of interventions without the use of random assignment. These can include observational studies, cohort studies, and case-control studies.	2023	IEEE	Q1																													Exclude
2	45511.5	45511.5	XJJYWT@tr.pte.hu	Péter Szabó		2.Comparison of the inactivation capacity of various UV wavelengths on SARS-CoV-2; 10.1016/j.bbrep.2022.101379	Non-randomized Studies—of Interventions: Studies that assess the effects of interventions +out the use of random assignment. These can include observational studies, cohort studies, and case-control studies.	2022	Biochemistry and Biophysics Reports	Q2	SARS-CoV-2	SARS-CoV-2/JPN/TY/WK-521	29878	ssRNA (+)	Yes	50000		Open	5	DMEM + 2% FBS	25	90	91.25	222	UV-C LED	12000	0.001019	0.001019		Cell supernatant, virus isolate suspension (eg. VERO E6 supernatant)		5	30	1	It is believed that 222 nm UV, unlike 254 nm UV, cannot penetrate the epidermis [20]. Therefore, it is considered that there is no risk of 222 nm UV reaching the dermis, damaging the DNA, and leading to the development of cancer [20]. In addition, because 222 nm UV can inactivate viruses as in previous studies, it has currently received considerable attention [9–11]. However, the results of this …	0	27	Well documented data on various wavelenghts	Include	Direct Exposure (Single Lamp): A single UV lamp directly illuminating the target area or sample.	1	1.25		5
3	45511.6	45511.6	SZJGACT.PTE@tr.pte.hu	Szentpéteri József László		2.Comparison of the inactivation capacity of various UV wavelengths on SARS-CoV-2; 10.1016/j.bbrep.2022.101379	Non-randomized Studies—of Interventions: Studies that assess the effects of interventions +out the use of random assignment. These can include observational studies, cohort studies, and case-control studies.	2022	Biochemistry and Biophysics Reports	Q2	SARS-CoV-2	SARS-CoV-2/JPN/TY/WK-521	29878	ssRNA (+)	Yes	50000		Open	5	DMEM + 2% FBS	25	90	91.25	222	UV-C LED	12000	0.001019	0.001019		Cell supernatant, virus isolate suspension (eg. VERO E6 supernatant)		5	30	1	noted previously	0	27	noted previously	Include	Direct Exposure (Single Lamp): A single UV lamp directly illuminating the target area or sample.	1	1.25		5
4	45511.5	45511.6	XJJYWT@tr.pte.hu	Péter Szabó		2.Comparison of the inactivation capacity of various UV wavelengths on SARS-CoV-2; 10.1016/j.bbrep.2022.101379	Non-randomized Studies—of Interventions: Studies that assess the effects of interventions +out the use of random assignment. These can include observational studies, cohort studies, and case-control studies.	2022	Biochemistry and Biophysics Reports	Q2	SARS-CoV-2	SARS-CoV-2/JPN/TY/WK-521	29878	ssRNA (+)	Yes	50000		Open	5	DMEM + 2% FBS	25	99	99.99	254	Low-Pressure Mercury Lamp	8	0.000127	0.000127		Cell supernatant, virus isolate suspension (eg. VERO E6 supernatant)		5	30	1	noted previously	0	27	254 is the most effective for inactivation compared to 222	Include	Direct Exposure (Single Lamp): A single UV lamp directly illuminating the target area or sample.	2	4		5
5	45511.6	45511.6	SZJGACT.PTE@tr.pte.hu	Szentpéteri József László		2.Comparison of the inactivation capacity of various UV wavelengths on SARS-CoV-2; 10.1016/j.bbrep.2022.101379	Non-randomized Studies—of Interventions: Studies that assess the effects of interventions +out the use of random assignment. These can include observational studies, cohort studies, and case-control studies.	2022	Biochemistry and Biophysics Reports	Q2	SARS-CoV-2	SARS-CoV-2/JPN/TY/WK-521	29878	ssRNA (+)	Yes	50000		Open	5	DMEM + 2% FBS	25	99	99.99	254	Low-Pressure Mercury Lamp	8	0.000127	0.000127		Cell supernatant, virus isolate suspension (eg. VERO E6 supernatant)		5	30	1	noted previously	0	27	254 nm seems to be the most effective vawelength	Include	Direct Exposure (Single Lamp): A single UV lamp directly illuminating the target area or sample.	2	4		5
6	45511.6	45511.6	XJJYWT@tr.pte.hu	Péter Szabó		2.Comparison of the inactivation capacity of various UV wavelengths on SARS-CoV-2; 10.1016/j.bbrep.2022.101379	Non-randomized Studies—of Interventions: Studies that assess the effects of interventions +out the use of random assignment. These can include observational studies, cohort studies, and case-control studies.	2022	Biochemistry and Biophysics Reports	Q2	SARS-CoV-2	SARS-CoV-2/JPN/TY/WK-521	29878	ssRNA (+)	Yes	50000		Open	5	DMEM + 2% FBS	25	90	99.9	265	UV-C LED		0.001057	0.001057		Cell supernatant, virus isolate suspension (eg. VERO E6 supernatant)		5	30	1	noted previously	0	27	We do not know how many mW the lamp was used on	Include	Direct Exposure (Single Lamp): A single UV lamp directly illuminating the target area or sample.	1	3		5
7	45511.6	45511.6	SZJGACT.PTE@tr.pte.hu	Szentpéteri József László		2.Comparison of the inactivation capacity of various UV wavelengths on SARS-CoV-2; 10.1016/j.bbrep.2022.101379	Non-randomized Studies—of Interventions: Studies that assess the effects of interventions +out the use of random assignment. These can include observational studies, cohort studies, and case-control studies.	2022	Biochemistry and Biophysics Reports	Q2	SARS-CoV-2	SARS-CoV-2/JPN/TY/WK-521	29878	ssRNA (+)	Yes	50000		Open	5	DMEM + 2% FBS	25	90	99.9	265	UV-C LED		0.001057	0.001057		Cell supernatant, virus isolate suspension (eg. VERO E6 supernatant)		5	30	1	noted previously	0	27	UV Light Source Performance at 265 nm is unclear, not provided	Include	Direct Exposure (Single Lamp): A single UV lamp directly illuminating the target area or sample.	1	3		5
8	45511.6	45511.6	XJJYWT@tr.pte.hu	Péter Szabó		4. Determination of the characteristic inactivation fluence for SARS-CoV-2 under UV-C radiation considering light absorption in culture media; 10.1038/s41598-021-94648-w	Non-randomized Studies—of Interventions: Studies that assess the effects of interventions without the use of random assignment. These can include observational studies, cohort studies, and case-control studies.	2021	Scientific Reports	D1	SARS-CoV-2	BetaCoV/Netherlands/01																											Exclude					3
9	45511.6	45511.6	HERVAAO.PTE@tr.pte.hu	Roland Hetényi		4. Determination of the characteristic inactivation fluence for SARS-CoV-2 under UV-C radiation considering light absorption in culture media; 10.1038/s41598-021-94648-w	Non-randomized Studies—of Interventions: Studies that assess the effects of interventions without the use of random assignment. These can include observational studies, cohort studies, and case-control studies.	2021	Scientific Reports	D1	SARS-CoV-2	BetaCoV/Netherlands/01	30000	ssRNA (+)	Yes																								Exclude					3
10	45511.6	45511.6	SZJGACT.PTE@tr.pte.hu	Szentpéteri József László		4. Determination of the characteristic inactivation fluence for SARS-CoV-2 under UV-C radiation considering light absorption in culture media; 10.1038/s41598-021-94648-w	Non-randomized Studies—of Interventions: Studies that assess the effects of interventions without the use of random assignment. These can include observational studies, cohort studies, and case-control studies.	2021	Scientific Reports	D1	SARS-CoV-2	NL/2020/ (BetaCoV/Netherlands/01)	30000	ssRNA (+)	Yes																								Exclude					3
11	45511.6	45511.6	HERVAAO.PTE@tr.pte.hu	Roland Hetényi		5. Determination of the UV Inactivation Constant under 280 nm UV LED Irradiation for SARS-CoV-2; 10.1111/php.13653	Non-randomized Studies—of Interventions: Studies that assess the effects of interventions +out the use of random assignment. These can include observational studies, cohort studies, and case-control studies.	2022	Photochemistry and Photobiology	Q2	SARS-CoV-2	SARS-CoV-2/human/ITA/Milan-UNIMI-1/2020	29891	ssRNA (+)	Yes		10000	Open	0.5	DMEM	25	90	99.99	280	UV-C LED		0.0000182	0.0000182	180	Cell supernatant, virus isolate suspension (eg. VERO E6 supernatant)	570	0.8	3.4	3	No data	11	23		Include	Direct Exposure (Single Lamp): A single UV lamp directly illuminating the target area or sample.	1	3	1800	3
12	45511.6	45511.6	SZJGACT.PTE@tr.pte.hu	Szentpéteri József László		5. Determination of the UV Inactivation Constant under 280 nm UV LED Irradiation for SARS-CoV-2; 10.1111/php.13653	Non-randomized Studies—of Interventions: Studies that assess the effects of interventions +out the use of random assignment. These can include observational studies, cohort studies, and case-control studies.	2022	Photochemistry and Photobiology	Q2	SARS-CoV-2	SARS-CoV-2/human/ITA/Milan-UNIMI-1/2020	29891	ssRNA (+)	Yes		10000	Open	0.5	DMEM	25	90	99.99	280	UV-C LED		0.0000182	0.0000182	180	Cell supernatant, virus isolate suspension (eg. VERO E6 supernatant)	570	0.8	3.4	3	No data	11	23		Include		1	3	1800	3
13	45511.6	45511.6	XJJYWT@tr.pte.hu	Péter Szabó		5. Determination of the UV Inactivation Constant under 280 nm UV LED Irradiation for SARS-CoV-2; 10.1111/php.13653	Non-randomized Studies—of Interventions: Studies that assess the effects of interventions +out the use of random assignment. These can include observational studies, cohort studies, and case-control studies.	2022	Photochemistry and Photobiology	Q2	SARS-CoV-2	SARS-CoV-2/human/ITA/Milan-UNIMI-1/2020	29891	ssRNA (+)	Yes		10000	Open	0.5	DMEM	25	90	99.99	280	UV-C LED		0.0000182	0.0000182	180	Cell supernatant, virus isolate suspension (eg. VERO E6 supernatant)	570	0.8	3.4	3	The linear scale stresses the difference in significance of the two measurement techniques. qRT-PCR (blue stars) measures the total amount of viral RNA recovered +out distinguishing between infectious viruses and nucleic acids derived from inactivated viruses and thus provides a higher 2 Biffi Silvia et al. count, especially at low doses, i.e. low exposure times.	11	23	The shoulder effect has also been observed in other studies on coronaviruses (15) and might be particularly important for the safe application of UV-C disinfection in daily situations, which requires further investigation. The presence of this effect suggests that irradiation times for disinfection cannot be estimated solely based on extrapolation from measurements conducted at short distances bu…	Include	Direct Exposure (Single Lamp): A single UV lamp directly illuminating the target area or sample.	1	3	1800	5
14	45511.6	45511.7	HERVAAO.PTE@tr.pte.hu	Roland Hetényi		6. Disinfection of SARS-CoV-2 by UV-LED 267Â nm: comparing different variants; 10.1038/s41598-023-35247-9	Non-randomized Studies—of Interventions: Studies that assess the effects of interventions +out the use of random assignment. These can include observational studies, cohort studies, and case-control studies.	2023	Scientific Reports	D1	SARS-CoV-2	hCoV-19/Israel/CVL-45526/2020	29855	ssRNA (+)	Yes	1000		Open	0.05	EMEM	25	0	99.9999	267	UV-C LED		0.000152	0.000152	8	Cell supernatant, virus isolate suspension (eg. VERO E6 supernatant)		1	5	1		5	13		Include	Direct Exposure (Single Lamp): A single UV lamp directly illuminating the target area or sample.	0	6	33	4
15	45511.7	45511.7	HERVAAO.PTE@tr.pte.hu	Roland Hetényi		6. Disinfection of SARS-CoV-2 by UV-LED 267Â nm: comparing different variants; 10.1038/s41598-023-35247-9	Non-randomized Studies—of Interventions: Studies that assess the effects of interventions +out the use of random assignment. These can include observational studies, cohort studies, and case-control studies.	2023	Scientific Reports	D1	SARS-CoV-2	hCoV-19/Israel/CVL-46879/2020	29800	ssRNA (+)	Yes	1000		Open	0.05	EMEM	25	0	99.999683772	267	UV-C LED		0.000152	0.000152	8	Cell supernatant, virus isolate suspension (eg. VERO E6 supernatant)		1	5	1		5	13	missing lamp W, lamp mm	Include	Direct Exposure (Single Lamp): A single UV lamp directly illuminating the target area or sample.	0	5.5	33	5
16	45511.7	45511.7	HERVAAO.PTE@tr.pte.hu	Roland Hetényi		6. Disinfection of SARS-CoV-2 by UV-LED 267Â nm: comparing different variants; 10.1038/s41598-023-35247-9	Non-randomized Studies—of Interventions: Studies that assess the effects of interventions +out the use of random assignment. These can include observational studies, cohort studies, and case-control studies.	2023	Scientific Reports	D1	SARS-CoV-2	hCoV-19/Israel/CVL-12804/2021	29879	ssRNA (+)	Yes	1000		Open	0.05	EMEM	25	80	99.999	267	UV-C LED		0.000152	0.000152	8	Cell supernatant, virus isolate suspension (eg. VERO E6 supernatant)		1	5	1		5	13		Include	Direct Exposure (Single Lamp): A single UV lamp directly illuminating the target area or sample.	0.7	5	33	4
17	45511.7	45511.7	SZJGACT.PTE@tr.pte.hu	Szentpéteri József László		6. Disinfection of SARS-CoV-2 by UV-LED 267Â nm: comparing different variants; 10.1038/s41598-023-35247-9	Non-randomized Studies—of Interventions: Studies that assess the effects of interventions +out the use of random assignment. These can include observational studies, cohort studies, and case-control studies.	2023	Scientific Reports	D1	SARS‑CoV‑2	hCoV-19/Israel/CVL-45526/2020	29855	ssRNA (+)	Yes	1000		Open	0.05	EMEM	25	0	99.999683772	267	UV-C LED		0.000152	0.000152	8	Cell supernatant, virus isolate suspension (eg. VERO E6 supernatant)		1	5	1		4	14		Include		0	5.5	33	5
18	45511.7	45511.7	HERVAAO.PTE@tr.pte.hu	Roland Hetényi		6. Disinfection of SARS-CoV-2 by UV-LED 267Â nm: comparing different variants; 10.1038/s41598-023-35247-9	Non-randomized Studies—of Interventions: Studies that assess the effects of interventions +out the use of random assignment. These can include observational studies, cohort studies, and case-control studies.	2023	Scientific Reports	D1	SARS-CoV-2	SARS-CoV-2/human/ISR/CVL-49814/2021	29871	ssRNA (+)	Yes	1000		Open	0.05	EMEM	25	0	99.9999	267	UV-C LED		0.000152	0.000152	8	Cell supernatant, virus isolate suspension (eg. VERO E6 supernatant)		1	5	1		5	13		Include	Direct Exposure (Single Lamp): A single UV lamp directly illuminating the target area or sample.	0	6	33	4
19	45511.7	45511.7	XJJYWT@tr.pte.hu	Péter Szabó		6. Disinfection of SARS-CoV-2 by UV-LED 267Â nm: comparing different variants; 10.1038/s41598-023-35247-9	Non-randomized Studies—of Interventions: Studies that assess the effects of interventions +out the use of random assignment. These can include observational studies, cohort studies, and case-control studies.	2023	Scientific Reports	D1	SARS-CoV-2	hCoV-19/Israel/CVL-45526/2020	29855	ssRNA (+)	Yes	1000		Open	0.05	EMEM	25	0	99.999841511	267	UV-C LED		0.000152	0.000152	8	Cell supernatant, virus isolate suspension (eg. VERO E6 supernatant)		1	5	1	It is noteworthy that previous published data on the inactivation of SARS-CoV-2 virus in suspension suggested higher doses needed for 3-log reduction (Compare Table 3, lines 1, 4, 6, 7 and 8), probably due to the addition of protein to the suspension 8 , serving as UV absorbent	7	13	minimal UV dose should be carefully considered	Include	Direct Exposure (Single Lamp): A single UV lamp directly illuminating the target area or sample.	1	5.8	33	4
20	45511.7	45511.7	XJJYWT@tr.pte.hu	Péter Szabó		6. Disinfection of SARS-CoV-2 by UV-LED 267Â nm: comparing different variants; 10.1038/s41598-023-35247-9	Non-randomized Studies—of Interventions: Studies that assess the effects of interventions +out the use of random assignment. These can include observational studies, cohort studies, and case-control studies.	2023	Scientific Reports	D1	SARS‑CoV‑2	hCoV-19/Israel/CVL-46879/2020	29800	ssRNA (+)	Yes	1000		Open	0.05	EMEM	25	90	99.9999	267	UV-C LED		0.000152	0.000152	8	Cell supernatant, virus isolate suspension (eg. VERO E6 supernatant)		1	5	1	This hypothesis, if correct, would suggest small changes in the virus genome sequence could result in dramatic changes in its UV resistance, and should be considered when looking for the use of UV irradiation as way to combat pathogenic viruses.	7	13	Clear thinking, valuable data on how even variant type may change sensitivity, but this required further investigation	Include	Direct Exposure (Single Lamp): A single UV lamp directly illuminating the target area or sample.	1	7	33	5
21	45511.9	45511.9	XJJYWT@tr.pte.hu	Péter Szabó		6. Disinfection of SARS-CoV-2 by UV-LED 267Â nm: comparing different variants; 10.1038/s41598-023-35247-9	Non-randomized Studies—of Interventions: Studies that assess the effects of interventions +out the use of random assignment. These can include observational studies, cohort studies, and case-control studies.	2023	Scientific Reports	D1	SARS-CoV-2	hCoV-19/Israel/CVL-12804/2021	29879	ssRNA (+)	Yes	1000		Open	0.05	EMEM	25	0	99.999	267	UV-C LED		0.000152	0.000152	8	Cell supernatant, virus isolate suspension (eg. VERO E6 supernatant)		1	5	1	Noted previously	7	13	Noted previously	Include	Direct Exposure (Single Lamp): A single UV lamp directly illuminating the target area or sample.	0	5	33	5
22	45511.9	45512	XJJYWT@tr.pte.hu	Péter Szabó		6. Disinfection of SARS-CoV-2 by UV-LED 267Â nm: comparing different variants; 10.1038/s41598-023-35247-9	Non-randomized Studies—of Interventions: Studies that assess the effects of interventions +out the use of random assignment. These can include observational studies, cohort studies, and case-control studies.	2023	Scientific Reports	D1	SARS-CoV-2	SARS-CoV-2/human/ISR/CVL-49814/2021	29871	ssRNA (+)	Yes	1000		Open	0.05	EMEM	25	0	99.999800474	267	UV-C LED		0.000152	0.000152	8	Cell supernatant, virus isolate suspension (eg. VERO E6 supernatant)		1	5	1	Noted previously	7	13	Noted previously	Include	Direct Exposure (Single Lamp): A single UV lamp directly illuminating the target area or sample.	0	5.7	33	5
23	45512.4	45512.4	SZJGACT.PTE@tr.pte.hu	Szentpéteri József László		6. Disinfection of SARS-CoV-2 by UV-LED 267Â nm: comparing different variants; 10.1038/s41598-023-35247-9	Non-randomized Studies—of Interventions: Studies that assess the effects of interventions +out the use of random assignment. These can include observational studies, cohort studies, and case-control studies.	2023	Scientific Reports	D1	SARS-CoV-2	hCoV-19/Israel/CVL-46879/2020	29800	ssRNA (+)	Yes	1000		Open	0.05	EMEM	25	0	99.999683772	267	UV-C LED		0.000152	0.000152	8	Cell supernatant, virus isolate suspension (eg. VERO E6 supernatant)		1	5	1		5	13	missing lamp performace (W), distance	Include	Direct Exposure (Single Lamp): A single UV lamp directly illuminating the target area or sample.	0	5.5	33	5
24	45512.4	45512.4	SZJGACT.PTE@tr.pte.hu	Szentpéteri József László		6. Disinfection of SARS-CoV-2 by UV-LED 267Â nm: comparing different variants; 10.1038/s41598-023-35247-9	Non-randomized Studies—of Interventions: Studies that assess the effects of interventions +out the use of random assignment. These can include observational studies, cohort studies, and case-control studies.	2023	Scientific Reports	D1	SARS-CoV-2	hCoV-19/Israel/CVL-12804/2021	29879	ssRNA (+)	Yes	1000		Open	0.05	EMEM	25	80	99.999	267	UV-C LED		0.000152	0.000152	8	Cell supernatant, virus isolate suspension (eg. VERO E6 supernatant)			5	1		4	13	mentioned before	Include	Direct Exposure (Single Lamp): A single UV lamp directly illuminating the target area or sample.	0.7	5	33	5
25	45512.4	45512.4	SZJGACT.PTE@tr.pte.hu	Szentpéteri József László		6. Disinfection of SARS-CoV-2 by UV-LED 267Â nm: comparing different variants; 10.1038/s41598-023-35247-9	Non-randomized Studies—of Interventions: Studies that assess the effects of interventions +out the use of random assignment. These can include observational studies, cohort studies, and case-control studies.	2023	Scientific Reports	D1	SARS-CoV-2	SARS-CoV-2/human/ISR/CVL-49814/2021	29871	ssRNA (+)	Yes	1000		Open	0.05	EMEM	25	0	99.9999	267	UV-C LED		0.000152	0.000152	8	Cell supernatant, virus isolate suspension (eg. VERO E6 supernatant)		1	5	1		4	13	mentioned previously	Include	Direct Exposure (Single Lamp): A single UV lamp directly illuminating the target area or sample.	0	6	33	5
26	45524.7	45524.7	XJJYWT@tr.pte.hu	Péter Szabó		7. Dose-Response Behavior of Pathogens and Surrogate Microorganisms across the Ultraviolet-C Spectrum: Inactivation Efficiencies, Action Spectra, and Mechanisms; 10.1021/acs.est.3c00518	Non-randomized Studies—of Interventions: Studies that assess the effects of interventions +out the use of random assignment. These can include observational studies, cohort studies, and case-control studies.	2023	Environmental Science & Technology	D1	bacteriophage Phi6	Pseudomonas phage phi6 (Cystovirus phi6) HER 102	13385	dsRNA	Yes		10000000	Open	10	PBS	25	99.99	99.9999	222	Excimer Lamp (e.g., Krypton Chloride, KrCl)	20000	0.00016	0.00016	240	Tryptic Soy Broth (TSB)		40	40	1	Good data, little crowded and everything is in the supplementary materials	19	88	Notes differences between lamps	Include	Direct Exposure (Single Lamp): A single UV lamp directly illuminating the target area or sample.	4	6	1200	3
27	45512.6	45512.6	XJJYWT@tr.pte.hu	Péter Szabó		7. Dose-Response Behavior of Pathogens and Surrogate Microorganisms across the Ultraviolet-C Spectrum: Inactivation Efficiencies, Action Spectra, and Mechanisms; 10.1021/acs.est.3c00518	Non-randomized Studies—of Interventions: Studies that assess the effects of interventions +out the use of random assignment. These can include observational studies, cohort studies, and case-control studies.	2023	Environmental Science & Technology	D1	bacteriophage Phi6	Pseudomonas phage phi6 (Cystovirus phi6) HER 102	13385	dsRNA	Yes		10000000	Open	10	PBS	25	94.9881276637	96.8377223398	254	Low-Pressure Mercury Lamp	40000	0.00045	0.00045	240	Tryptic Soy Broth (TSB)		40	40	1	Time relation to constant dose noted	19	88	Little bit confusing graphs but it is working + time and constant dose	Include	Direct Exposure (Single Lamp): A single UV lamp directly illuminating the target area or sample.	1.3	1.5	1200	4
28	45512.6	45512.6	XJJYWT@tr.pte.hu	Péter Szabó		7. Dose-Response Behavior of Pathogens and Surrogate Microorganisms across the Ultraviolet-C Spectrum: Inactivation Efficiencies, Action Spectra, and Mechanisms; 10.1021/acs.est.3c00518	Non-randomized Studies—of Interventions: Studies that assess the effects of interventions +out the use of random assignment. These can include observational studies, cohort studies, and case-control studies.	2023	Environmental Science & Technology	D1	bacteriophage Phi6	Pseudomonas phage phi6 (Cystovirus phi6) HER 102	13385	dsRNA	Yes		10000000	Open	10	PBS	25	96.8377223398	98.4151068075	265	UV-C LED		0.00021	0.00021	240	Tryptic Soy Broth (TSB)		40	40	1	Not noted + the virus	19	88	Required for log2 inactivation of Phi6: 10.2(222nm) 62.1(254) 48.2(265) 95.2(275) + longer than 20 minutes of exposure	Include	Direct Exposure (Single Lamp): A single UV lamp directly illuminating the target area or sample.	1.5	1.8	1200	5
29	45512.6	45512.6	XJJYWT@tr.pte.hu	Péter Szabó		7. Dose-Response Behavior of Pathogens and Surrogate Microorganisms across the Ultraviolet-C Spectrum: Inactivation Efficiencies, Action Spectra, and Mechanisms; 10.1021/acs.est.3c00518	Non-randomized Studies—of Interventions: Studies that assess the effects of interventions +out the use of random assignment. These can include observational studies, cohort studies, and case-control studies.	2023	Environmental Science & Technology	D1	bacteriophage Phi6	Pseudomonas phage phi6 (Cystovirus phi6) HER 102	13385	dsRNA	Yes		10000000	Open	10	PBS	25	74.8811356849	84.1510680754	275	UV-C LED		0.00039	0.00039	240	Tryptic Soy Broth (TSB)		40	40	1	275 is quite ineffective in inactivation	19	88	Log 2 is mentioned in my other notes	Include	Direct Exposure (Single Lamp): A single UV lamp directly illuminating the target area or sample.	0.6	0.8	1200	3
30	45512.5	45512.6	SZJGACT.PTE@tr.pte.hu	Szentpéteri József László		7. Dose-Response Behavior of Pathogens and Surrogate Microorganisms across the Ultraviolet-C Spectrum: Inactivation Efficiencies, Action Spectra, and Mechanisms; 10.1021/acs.est.3c00518	Non-randomized Studies—of Interventions: Studies that assess the effects of interventions +out the use of random assignment. These can include observational studies, cohort studies, and case-control studies.	2023	Environmental Science & Technology	D1	bacteriophage Phi6	Pseudomonas phage phi6 (Cystovirus phi6) HER 102	13385	dsRNA	Yes		10000000	Open	10	PBS	25	99.99	99.9999	222	Excimer Lamp (e.g., Krypton Chloride, KrCl)	20000	0.00016	0.00016	240	Tryptic Soy Broth (TSB)		40	40	1	very valuable data, a bit messy structure, little crowded and can be found in supplementary info	19	87	Longer than 20 minutes of exposure needed for log2 inactivation; 10.2 at 222nm, 62.1 at 254nm; 48.2 at 265nm; 95.2 at 275nm	Include	Direct Exposure (Single Lamp): A single UV lamp directly illuminating the target area or sample.	4	6	1200	3
31	45512.6	45512.6	XJJYWT@tr.pte.hu	Péter Szabó		8. Effect of inactivating RNA viruses by coupled UVC and UVA LEDs evaluated by a viral surrogate commonly used as a genetic vector; 10.1364/BOE.468445	Non-randomized Studies—of Interventions: Studies that assess the effects of interventions without the use of random assignment. These can include observational studies, cohort studies, and case-control studies.	2022	BIOMEDICAL OPTICS EXPRESS	Q1																												Used inseparable UVC and UVA setup, and not enough details on viruses	Exclude					3
32	45512.6	45512.6	SZJGACT.PTE@tr.pte.hu	Szentpéteri József László		7. Dose-Response Behavior of Pathogens and Surrogate Microorganisms across the Ultraviolet-C Spectrum: Inactivation Efficiencies, Action Spectra, and Mechanisms; 10.1021/acs.est.3c00518	Non-randomized Studies—of Interventions: Studies that assess the effects of interventions +out the use of random assignment. These can include observational studies, cohort studies, and case-control studies.	2023	Environmental Science & Technology	D1	bacteriophage Phi6	Pseudomonas phage phi6 (Cystovirus phi6) HER 102	13385	dsRNA	Yes		10000000	Open	10	PBS	25	94.9881276637	96.8377223398	254	Low-Pressure Mercury Lamp	40000	0.00045	0.00045	240	Tryptic Soy Broth (TSB)		40	40	1		19	87	noted before	Include	Direct Exposure (Single Lamp): A single UV lamp directly illuminating the target area or sample.	1.3	1.5	1200	3
33	45512.6	45512.6	SZJGACT.PTE@tr.pte.hu	Szentpéteri József László		8. Effect of inactivating RNA viruses by coupled UVC and UVA LEDs evaluated by a viral surrogate commonly used as a genetic vector; 10.1364/BOE.468445	Non-randomized Studies—of Interventions: Studies that assess the effects of interventions without the use of random assignment. These can include observational studies, cohort studies, and case-control studies.	2022	BIOMEDICAL OPTICS EXPRESS	Q1																												Mixed UVC and UVA was used, not separated; quite well documented process but not enough details on viruses used	Exclude					3
34	45512.6	45512.6	XJJYWT@tr.pte.hu	Péter Szabó		9. Effect of inactivation methods on sars-cov-2 virion protein and structure; 10.3390/v13040562	Non-randomized Studies—of Interventions: Studies that assess the effects of interventions +out the use of random assignment. These can include observational studies, cohort studies, and case-control studies.	2021	VIRUSES	Q2	SARS-CoV-2	SARS-CoV-2/human/USA/USA-WA1/2020, complete genome	29854	ssRNA (+)	Yes		104000000	Open	15	DMEM + 2% FBS	25	99.683772234	99.999999	254	UV sterilizing oven (ThermoFisher)				2	Cell supernatant, virus isolate suspension (eg. VERO E6 supernatant)		18.2	66.9	5	Protein yield following virion enrichment was equivalent for all inactivation conditions, but the quality of resulting viral proteins and virions were differentially impacted depending on inactivation method and time.	0	153	Solid work, above log 8 reduction we are unable to quantify	Include	Multiple Lamps (Direct Exposure): Multiple UV lamps providing direct exposure to the target area or sample.	2.5	8	10	5
35	45512.6	45512.7	XJJYWT@tr.pte.hu	Péter Szabó		10. Effect of intermittent irradiation and fluence-response of 222 nm ultraviolet light on SARS-CoV-2 contamination; 10.1016/j.pdpdt.2021.102184	Non-randomized Studies—of Interventions: Studies that assess the effects of interventions without the use of random assignment. These can include observational studies, cohort studies, and case-control studies.	2021	Photodiagnosis and Photodynamic Therapy	Q2																												Spread on surface, unfortunately, only refers to another study, for methodology and there the virus is spreaded on a 7cm plate as well.	Exclude					2
36	45512.8	45512.8	XJJYWT@tr.pte.hu	Péter Szabó		11. Effect of spray-drying and ultraviolet C radiation as biosafety steps for CSFV and ASFV inactivation in porcine plasma; 10.1371/journal.pone.0249935	Non-randomized Studies—of Interventions: Studies that assess the effects of interventions +out the use of random assignment. These can include observational studies, cohort studies, and case-control studies.	2021	PLOS ONE	Q1	African swine fever virus	BA71V	170101	dsRNA	Yes	7943282		Contained	8000	DMEM + 10% FBS	25	97.1159684969	99.9997488114	254	Low-Pressure Mercury Lamp	300000				Biological sample (plasma)		750	6000	1	Interesting study although not applicable in laboratory settings, and UV is bit of an overkill	2	66	Not at this time, lot of missing data on setup and exposure time, calculated doses by hand (check + others)	Include	Flow-Through Reactor: A configuration where the target material flows through a reactor or tube exposed to UV light.	1.54	5.6		2
37	45513.6	45513.6	XJJYWT@tr.pte.hu	Péter Szabó		13. Effective inactivation of Nipah virus in serum samples for safe processing in low-containment laboratories; 10.1186/s12985-020-01425-8	Non-randomized Studies—of Interventions: Studies that assess the effects of interventions without the use of random assignment. These can include observational studies, cohort studies, and case-control studies.	2020	VIROLOGY JOURNAL	Q2	Nipah virus	Ma-JMR-01-98	18,246 (complete genome, not strain-its not found anywhere official)	ssRNA (-)	Yes	3000000		Contained	1.5	DMEM + 10% FBS	25			250	UV-C LED	0.00049	0.000014	0.000014	225	Cell supernatant, virus isolate suspension (eg. VERO E6 supernatant)		9.88		1	NO UVC			NO UVC	Exclude	Direct Exposure (Single Lamp): A single UV lamp directly illuminating the target area or sample.				1
38			XJJYWT@tr.pte.hu	Péter Szabó		14. Effectiveness of 222-nm ultraviolet light on disinfecting SARS-CoV-2 surface contamination; 10.1016/j.ajic.2020.08.022	Non-randomized Studies—of Interventions: Studies that assess the effects of interventions without the use of random assignment. These can include observational studies, cohort studies, and case-control studies.	2021	AMERICAN JOURNAL OF INFECTION CONTROL	Q2	SARS-CoV-2	2019-nCoV/Japan/AI/I-004/2020	29848	ssRNA (+)	Yes	5000000		Open	0.1	DMEM, Invitrogen) supplemented with 10% fetal calf serum (FCS; Biosera, Kansas City, MO), penicillin G (100 units/mL, Meiji Seika Pharma, Tokyo, Japan), and streptomycin (100 mg/mL, Meiji Seika Pharma).	25	88.518463785	99.683772234		Excimer Lamp (e.g., Krypton Chloride, KrCl)		0.0001	0.0001	10	Cell supernatant, virus isolate suspension (eg. VERO E6 supernatant)	240	3	30	3	Great study, punctual documentation	17	4	Finally the sample distance is mentioned, but unfortunately its a dried surface	Exclude	Direct Exposure (Single Lamp): A single UV lamp directly illuminating the target area or sample.	0.94	2.51	300	5
39	45514	45514	XJJYWT@tr.pte.hu	Péter Szabó		15. Efficiency improvement of AlGaN-based deep-ultraviolet light-emitting diodes and their virus inactivation application; 10.35848/1347-4065/ac10f2	Non-randomized Studies—of Interventions: Studies that assess the effects of interventions +out the use of random assignment. These can include observational studies, cohort studies, and case-control studies.	2021	Japanese Journal of Applied Physics	Q3	SARS-CoV-2	2019-nCoV/Japan/TY/WK-521/2020	29878	ssRNA (+)	Yes		180000	Open	0.75	EMEM	25	99.9	99.999	275	UV-C LED	56	0.00258	0.00258	2.2	Cell supernatant, virus isolate suspension (eg. VERO E6 supernatant)	50	5.7	9.4		Complicated text, but valuable data noted at the end, 2 uv setups are different + distance and irradiance	0	30	Irradiance setup change	Include		3	5	100	3
40	45514.5	45514.5	XJJYWT@tr.pte.hu	Péter Szabó		17. Evaluation of disinfection efficacy of single UV-C, and UV-A followed by UV-C LED irradiation on Escherichia coli, B. spizizenii and MS2 bacteriophage, in water; 10.1016/j.scitotenv.2022.160256	Non-randomized Studies—of Interventions: Studies that assess the effects of interventions +out the use of random assignment. These can include observational studies, cohort studies, and case-control studies.	2023	SCIENCE OF THE TOTAL ENVIRONMENT	D1	MS2	ATCC® 15597-B1™	3433	ssRNA (+)	No		1000000	Open	0.1	PBS	25	80.0473768503	99.9970487908	267	UV-C LED	0.0056	0.00096	0.00096		Water	50	12	93	1	Good data but missing exposure time, MS2 is "relatively" resistant to UV	20	145	Non enveloped, yet resistant	Include	Direct Exposure (Single Lamp): A single UV lamp directly illuminating the target area or sample.	0.7	4.53		4	Magnetic Stirring
41	45514.5	45514.5	XJJYWT@tr.pte.hu	Péter Szabó		17. Evaluation of disinfection efficacy of single UV-C, and UV-A followed by UV-C LED irradiation on Escherichia coli, B. spizizenii and MS2 bacteriophage, in water; 10.1016/j.scitotenv.2022.160256	Non-randomized Studies—of Interventions: Studies that assess the effects of interventions +out the use of random assignment. These can include observational studies, cohort studies, and case-control studies.	2023	SCIENCE OF THE TOTAL ENVIRONMENT	D1	MS2	ATCC® 15597-B1™	3433	ssRNA (+)	No		1000000	Open	0.1	PBS	25	80.0473768503	99.9951022118	278	UV-C LED	0.0056	0.00096	0.00096		Water	50	21	126	1	Text data on max inactiovation and dose	20	145	MS2 is more resistant to higher nm	Include	Direct Exposure (Single Lamp): A single UV lamp directly illuminating the target area or sample.	0.7	4.31		4	Magnetic Stirring
42	45514.6	45514.6	XJJYWT@tr.pte.hu	Péter Szabó		18. Evaluation of the effectiveness of the surepure turbulator ultraviolet-C irradiation equipment on inactivation of different enveloped and non-enveloped viruses inoculated in commercially collected liquid animal plasma; 10.1371/journal.pone.0212332	Non-randomized Studies—of Interventions: Studies that assess the effects of interventions +out the use of random assignment. These can include observational studies, cohort studies, and case-control studies.	2019	PLOS ONE	Q1	Pseudorabies virus	NIA3	143460	dsDNA	Yes	3162277.66017		Contained	8000	EMEM	25	99.9683772234	99.9999987411	254	Low-Pressure Mercury Lamp	30000				Biological sample (plasma)		750	9000	1	Also, genome configuration may affect the virus sensitivity to UV-C radiation. For example, both PPV and PCV-2 have a relatively small genome size (5.07 and 1.77 Kb, respectively). However, estimated 4D for PPV was 2161 J/L while that for PCV-2 was >9000 J/L. It is possible that the linear configuration of PPV genome could be more easily damaged, whereas the circular genome of PCV-2 may provide r…	2	87	Data on size and envelope relationship to inactivation	Include	Flow-Through Reactor: A configuration where the target material flows through a reactor or tube exposed to UV light.	3.5	7.9		3
43	45514.6	45514.7	XJJYWT@tr.pte.hu	Péter Szabó		18. Evaluation of the effectiveness of the surepure turbulator ultraviolet-C irradiation equipment on inactivation of different enveloped and non-enveloped viruses inoculated in commercially collected liquid animal plasma; 10.1371/journal.pone.0212332	Non-randomized Studies—of Interventions: Studies that assess the effects of interventions +out the use of random assignment. These can include observational studies, cohort studies, and case-control studies.	2019	PLOS ONE	Q1	Porcine reproductive and respiratory syndrome virus	vP21	15430	ssRNA (+)	Yes	26302.679919		Contained	8000	SGM + 5% FBS	25	99.9619810604	99.9999619811	254	Low-Pressure Mercury Lamp	30000				Biological sample (plasma)		750	1500	1	Different sensitivity + and +out envelope	2	87	Similar study, perhaps same authors too	Include	Flow-Through Reactor: A configuration where the target material flows through a reactor or tube exposed to UV light.	3.42	6.42		3
44	45514.7	45514.7	XJJYWT@tr.pte.hu	Péter Szabó		18. Evaluation of the effectiveness of the surepure turbulator ultraviolet-C irradiation equipment on inactivation of different enveloped and non-enveloped viruses inoculated in commercially collected liquid animal plasma; 10.1371/journal.pone.0212332	Non-randomized Studies—of Interventions: Studies that assess the effects of interventions +out the use of random assignment. These can include observational studies, cohort studies, and case-control studies.	2019	PLOS ONE	Q1	Porcine epidemic diarrhea virus	CV777	28030	ssRNA (+)	Yes	50118.7233627		Contained	8000	PBS + MEM-E	25	99.8004737685	99.9998415107	254	Low-Pressure Mercury Lamp	30000				Biological sample (plasma)		750	3000	1	Noted previously	2	87	Noted previously	Include	Flow-Through Reactor: A configuration where the target material flows through a reactor or tube exposed to UV light.	2.7	5.8		3
45	45514.7	45514.7	XJJYWT@tr.pte.hu	Péter Szabó		18. Evaluation of the effectiveness of the surepure turbulator ultraviolet-C irradiation equipment on inactivation of different enveloped and non-enveloped viruses inoculated in commercially collected liquid animal plasma; 10.1371/journal.pone.0212332	Non-randomized Studies—of Interventions: Studies that assess the effects of interventions +out the use of random assignment. These can include observational studies, cohort studies, and case-control studies.	2019	PLOS ONE	Q1	Bovine viral diarrhea virus	1-NADL	12570	ssRNA (+)	Yes	31622.7766017		Contained	8000	SGM + 5% FBS	25	96.8377223398	99.9999996019	254	Low-Pressure Mercury Lamp	30000				Biological sample (plasma)		750	3000	1	Inactivation rate seems slower + this virus compared to others in the same study for now	2	87	Dose response is interesting here	Include	Flow-Through Reactor: A configuration where the target material flows through a reactor or tube exposed to UV light.	1.5	8.4		3
46	45514.7	45514.7	XJJYWT@tr.pte.hu	Péter Szabó		18. Evaluation of the effectiveness of the surepure turbulator ultraviolet-C irradiation equipment on inactivation of different enveloped and non-enveloped viruses inoculated in commercially collected liquid animal plasma; 10.1371/journal.pone.0212332	Non-randomized Studies—of Interventions: Studies that assess the effects of interventions +out the use of random assignment. These can include observational studies, cohort studies, and case-control studies.	2019	PLOS ONE	Q1	Classical swine fever virus	Alfort/187	12300	ssRNA (+)	Yes	154881.661891		Contained	8000	SGM + 5% of FBS	25	99.3690426555	99.99999	254	Low-Pressure Mercury Lamp	30000				Biological sample (plasma)		750	3000	1	Slower log reduction	2	87	Interesting, entry could be compared to the similar study	Include	Flow-Through Reactor: A configuration where the target material flows through a reactor or tube exposed to UV light.	2.2	7		3
47	45514.8	45514.8	XJJYWT@tr.pte.hu	Péter Szabó		18. Evaluation of the effectiveness of the surepure turbulator ultraviolet-C irradiation equipment on inactivation of different enveloped and non-enveloped viruses inoculated in commercially collected liquid animal plasma; 10.1371/journal.pone.0212332	Non-randomized Studies—of Interventions: Studies that assess the effects of interventions +out the use of random assignment. These can include observational studies, cohort studies, and case-control studies.	2019	PLOS ONE	Q1	Swine influenza virus	H1N1 A/Swine/Spain/SF11131/2017	13150	ssRNA (-)	Yes	501187.233627		Contained	8000	DMEM + 5% FBS	25	94.9881276637	99.9999992057	254	Low-Pressure Mercury Lamp	30000				Biological sample (plasma)		750	3000	1	Noted previously	2	87	Noted previously	Include	Flow-Through Reactor: A configuration where the target material flows through a reactor or tube exposed to UV light.	1.3	8.1		3
48	45514.8	45514.8	XJJYWT@tr.pte.hu	Péter Szabó		18. Evaluation of the effectiveness of the surepure turbulator ultraviolet-C irradiation equipment on inactivation of different enveloped and non-enveloped viruses inoculated in commercially collected liquid animal plasma; 10.1371/journal.pone.0212332	Non-randomized Studies—of Interventions: Studies that assess the effects of interventions +out the use of random assignment. These can include observational studies, cohort studies, and case-control studies.	2019	PLOS ONE	Q1	Senecavirus A	BRA/UEL-PR/15	7310	ssRNA (+)	No	269153.480393		Contained	8000	SGM + 10% FBS	25	96.284647709	99.9999936904	254	Low-Pressure Mercury Lamp	30000				Biological sample (plasma)		750	6000	1	Noted previously	2	87	Noted previously	Include	Flow-Through Reactor: A configuration where the target material flows through a reactor or tube exposed to UV light.	1.43	7.2		3
49	45514.8	45514.8	XJJYWT@tr.pte.hu	Péter Szabó		18. Evaluation of the effectiveness of the surepure turbulator ultraviolet-C irradiation equipment on inactivation of different enveloped and non-enveloped viruses inoculated in commercially collected liquid animal plasma; 10.1371/journal.pone.0212332	Non-randomized Studies—of Interventions: Studies that assess the effects of interventions +out the use of random assignment. These can include observational studies, cohort studies, and case-control studies.	2019	PLOS ONE	Q1	Swine vesicular disease virus	UK-72	7390	ssRNA (+)	No	1000000		Contained	8000	SGM + 5% FBS	25	99	99.9999984151	254	Low-Pressure Mercury Lamp	30000				Biological sample (plasma)		750	9000	1	Noted Previously	2	87	Noted previously	Include	Flow-Through Reactor: A configuration where the target material flows through a reactor or tube exposed to UV light.	2	7.8		3
50	45514.8	45514.8	XJJYWT@tr.pte.hu	Péter Szabó		18. Evaluation of the effectiveness of the surepure turbulator ultraviolet-C irradiation equipment on inactivation of different enveloped and non-enveloped viruses inoculated in commercially collected liquid animal plasma; 10.1371/journal.pone.0212332	Non-randomized Studies—of Interventions: Studies that assess the effects of interventions +out the use of random assignment. These can include observational studies, cohort studies, and case-control studies.	2019	PLOS ONE	Q1	Porcine circovirus 2	genotype b isolate Sp-10-7-54-13	1770	ssDNA	No	5754.39937337		Contained	8000	SGM + 10% FBS + EMEM	25	99	99.9450459126	254	Low-Pressure Mercury Lamp	30000				Biological sample (plasma)		750	9000	2	Noted previously	2	87	Noted previously	Include	Flow-Through Reactor: A configuration where the target material flows through a reactor or tube exposed to UV light.	2	3.26		3
51	45514.8	45514.8	XJJYWT@tr.pte.hu	Péter Szabó		18. Evaluation of the effectiveness of the surepure turbulator ultraviolet-C irradiation equipment on inactivation of different enveloped and non-enveloped viruses inoculated in commercially collected liquid animal plasma; 10.1371/journal.pone.0212332	Non-randomized Studies—of Interventions: Studies that assess the effects of interventions +out the use of random assignment. These can include observational studies, cohort studies, and case-control studies.	2019	PLOS ONE	Q1	Porcine parvovirus	NADL-2	5070	ssDNA	No	275422.870334		Contained	8000	SGM + 5% FBS + 1% EMEM	25	99.3690426555	99.9999954291	254	Low-Pressure Mercury Lamp	30000				Biological sample (plasma)		750	3000	1	Noted previously	2	87	Noted previously	Include	Flow-Through Reactor: A configuration where the target material flows through a reactor or tube exposed to UV light.	2.2	7.34		3
52			XJJYWT@tr.pte.hu	Péter Szabó		19. Fabrication of Ag-doped ZnO/PAN composite nanofibers by electrospinning: Photocatalytic and antiviral activities; 10.1007/s11814-021-1037-4	Non-randomized Studies—of Interventions: Studies that assess the effects of interventions without the use of random assignment. These can include observational studies, cohort studies, and case-control studies.	2022	KOREAN JOURNAL OF CHEMICAL ENGINEERING	Q2																												Not UV-C nm, altough 254 is mentioned	Exclude					3
53	45514.8	45514.9	XJJYWT@tr.pte.hu	Péter Szabó		20. Focused multivector ultraviolet (FMUV) technology rapidly eradicates SARS-CoV-2 in-vitro: Implications for hospital disinfection of COVID-19 environments; 10.1016/j.ajic.2022.02.001	Non-randomized Studies—of Interventions: Studies that assess the effects of interventions without the use of random assignment. These can include observational studies, cohort studies, and case-control studies.	2022	AMERICAN JOURNAL OF INFECTION CONTROL	Q1																												Surface, that is able to dry	Exclude					3
54	45515.4	45515.5	XJJYWT@tr.pte.hu	Péter Szabó		21. Handheld Multispectral Fluorescence Imaging System to Detect and Disinfect Surface Contamination; 10.3390/s21217222	Non-randomized Studies—of Interventions: Studies that assess the effects of interventions without the use of random assignment. These can include observational studies, cohort studies, and case-control studies.	2021	SENSORS	Q1	Influenza A virus																											Surface, and not only UV-C	Exclude					3
55	45515.5	45515.5	XJJYWT@tr.pte.hu	Péter Szabó		22. Hepatitis E virus is effectively inactivated by methylene blue plus light treatment; 10.1111/trf.17108	Non-randomized Studies—of Interventions: Studies that assess the effects of interventions without the use of random assignment. These can include observational studies, cohort studies, and case-control studies.	2022	TRANSFUSION	Q1	Hepatitis E	Hepatitis E virus clone p6, complete genome	7499	ssRNA (+)	Yes																							No PFU or TCID	Exclude					1
56			XJJYWT@tr.pte.hu	Péter Szabó		23. Hepatitis E virus is effectively inactivated in platelet concentrates by ultraviolet C light; 10.1111/vox.12936	Non-randomized Studies—of Interventions: Studies that assess the effects of interventions without the use of random assignment. These can include observational studies, cohort studies, and case-control studies.	2020	Transfusion Medicine	Q3																												No TCID or PFU	Exclude					3
57	45511.6	45511.6	XJJYWT@tr.pte.hu	Péter Szabó		24. Immunogenic properties of SARS-CoV-2 inactivated by ultraviolet light; 10.1007/s00705-022-05530-7	Non-randomized Studies—of Interventions: Studies that assess the effects of interventions +out the use of random assignment. These can include observational studies, cohort studies, and case-control studies.	2022	Archives of Virology	Q3	SARS‑CoV‑2	SARS-CoV-2/human/RUS/Dubrovka/2020	29785	ssRNA (+)	Yes	562341325.19		Open	50	DMEM + 5% FBS	25	99	99.9999822172	254	Low-Pressure Mercury Lamp	30000	0.00029	0.00029	30	Cell supernatant, virus isolate suspension (eg. VERO E6 supernatant)	300			1	It is important to mention that ultraviolet light effectively inactivates viruses while preserving the integrity of epitopes, which allows the use of preparations of UV- inactivated viruses in the production of diagnostic test systems and vaccines	2	79	Vaccine related data	Include	Direct Exposure (Single Lamp): A single UV lamp directly illuminating the target area or sample.	2	6.75	120	4
58	45515.8	45515.8	XJJYWT@tr.pte.hu	Péter Szabó		25. In Vitro Virucidal Effects of Ultraviolet Light Prototypes on RNA viruses; https://hdl.handle.net/11573/1681572	Non-randomized Studies—of Interventions: Studies that assess the effects of interventions without the use of random assignment. These can include observational studies, cohort studies, and case-control studies.	2023	Archives of Virology	Q3																												No exact UV-C design and data	Exclude					1
59			XJJYWT@tr.pte.hu	Péter Szabó		26. Inactivation and genome damage of rotavirus and a human norovirus surrogate by monochloramine treatment and sequential application with UV; 10.1016/j.watres.2022.119309	Non-randomized Studies—of Interventions: Studies that assess the effects of interventions without the use of random assignment. These can include observational studies, cohort studies, and case-control studies.	2022	Water Reasearch	D1	Rotavirus	RV OSU strain (attenuated)	18555	dsDNA	No		100000	Open	2	EMEM and 10% FSB	25			254	Medium-Pressure Mercury Lamp					Cell supernatant, virus isolate suspension (eg. VERO E6 supernatant)	550			1				Sequential UV254-monochloramine disinfection experiment together, which may influence the results	Exclude	Direct Exposure (Single Lamp): A single UV lamp directly illuminating the target area or sample.				3
60	45517.6	45517.6	XJJYWT@tr.pte.hu	Péter Szabó		27. Inactivation of HCoV-NL63 and SARS-CoV-2 in aqueous solution by 254 nm UV-C; 10.1016/j.jphotobiol.2023.112755	Non-randomized Studies—of Interventions: Studies that assess the effects of interventions +out the use of random assignment. These can include observational studies, cohort studies, and case-control studies.	2023	JOURNAL OF PHOTOCHEMISTRY AND PHOTOBIOLOGY B-BIOLOGY	Q1	Human Coronavirus	NL63	27553	ssRNA (+)	Yes	50000		Contained	3	DMEM + 2% FBS	25	90	99.9	254	Low-Pressure Mercury Lamp	18000			1.12	Water		1.12	3.37	2	A trend towards greater inactivation by UV exposure was observed in stirred samples compared + still virus samples (Fig. 3B). Based on these results, all samples used in de- terminations of inactivation characteristics were stirred.	6	88	+ a WF close to 1, PBS as a microbial suspension absorbs much less UV radiation compared to DMEM, which absorbs 83.3% of the UV irradiance as the beam passes through the sample, most likely due to the relatively high concentration of protein nutrients having appreciable UV absorption at 254 nm in the DMEM media. NL63 was not significantly different (two- tailed t-test, p > 0.14) between PBS (4.64…	Include	Exposure of the aqueous suspension samples was accomplished uti- lizing a custom built, dual-collimating-beam UV reactor (Fig. 1) of a design previously described [27]. This apparatus generates UV-C radi- ation at a wavelength of 254 nm from a conventional 18 W mercury- vapor discharge tube lamp (PL-L 18 W/4P, Philips, Eindhoven, Netherlands). The UV energy from the lamp was pseudo-collimated in …	1	3	3.37	5	Magnetic Stirring
61	45517.6	45517.6	XJJYWT@tr.pte.hu	Péter Szabó		27. Inactivation of HCoV-NL63 and SARS-CoV-2 in aqueous solution by 254 nm UV-C; 10.1016/j.jphotobiol.2023.112755	Non-randomized Studies—of Interventions: Studies that assess the effects of interventions +out the use of random assignment. These can include observational studies, cohort studies, and case-control studies.	2023	JOURNAL OF PHOTOCHEMISTRY AND PHOTOBIOLOGY B-BIOLOGY	Q1	Human Coronavirus	NL63	27553	ssRNA (+)	Yes	50000		Contained	3	PBS	25	90	99.9	254	Low-Pressure Mercury Lamp	18000			1.18	Water		1.18	3.54	2	Noted previously, PBS and DMEM are different	6	88	EXPOSURE TIMES ARE CALCULATED + THE GIVEN FORMULA	Include	Exposure of the aqueous suspension samples was accomplished uti- lizing a custom built, dual-collimating-beam UV reactor (Fig. 1) of a design previously described [27]. This apparatus generates UV-C radi- ation at a wavelength of 254 nm from a conventional 18 W mercury- vapor discharge tube lamp (PL-L 18 W/4P, Philips, Eindhoven, Netherlands). The UV energy from the lamp was pseudo-collimated in …	1	3	3.54	5	Magnetic Stirring
62	45517.6	45517.6	XJJYWT@tr.pte.hu	Péter Szabó		27. Inactivation of HCoV-NL63 and SARS-CoV-2 in aqueous solution by 254 nm UV-C; 10.1016/j.jphotobiol.2023.112755	Non-randomized Studies—of Interventions: Studies that assess the effects of interventions +out the use of random assignment. These can include observational studies, cohort studies, and case-control studies.	2023	JOURNAL OF PHOTOCHEMISTRY AND PHOTOBIOLOGY B-BIOLOGY	Q1	SARS-CoV-2	USA-WA1/2020, NR-52281	29850	ssRNA (+)	Yes	50000		Contained	3	DMEM + 2% FBS	25	90	99.9	254	Low-Pressure Mercury Lamp	18000			1.1	Water		1.1	3.3	2	Key difference here in inactivation	6	88	Great data, again exposure times are CALCULATED	Include	Exposure of the aqueous suspension samples was accomplished uti- lizing a custom built, dual-collimating-beam UV reactor (Fig. 1) of a design previously described [27]. This apparatus generates UV-C radi- ation at a wavelength of 254 nm from a conventional 18 W mercury- vapor discharge tube lamp (PL-L 18 W/4P, Philips, Eindhoven, Netherlands). The UV energy from the lamp was pseudo-collimated in …	1	3	3.3	5	Magnetic Stirring
63	45517.6	45517.6	XJJYWT@tr.pte.hu	Péter Szabó		27. Inactivation of HCoV-NL63 and SARS-CoV-2 in aqueous solution by 254 nm UV-C; 10.1016/j.jphotobiol.2023.112755	Non-randomized Studies—of Interventions: Studies that assess the effects of interventions +out the use of random assignment. These can include observational studies, cohort studies, and case-control studies.	2023	JOURNAL OF PHOTOCHEMISTRY AND PHOTOBIOLOGY B-BIOLOGY	Q1	SARS-CoV-2	USA-WA1/2020, NR-52281	29850	ssRNA (+)	Yes	50000		Contained	3	PBS	25	90	99.9	254	Low-Pressure Mercury Lamp	18000			1.1	Water		1.1	3.3	2	Mentioned previously	6	88	Mentioned previously, still calculated exposure times	Include	Exposure of the aqueous suspension samples was accomplished uti- lizing a custom built, dual-collimating-beam UV reactor (Fig. 1) of a design previously described [27]. This apparatus generates UV-C radi- ation at a wavelength of 254 nm from a conventional 18 W mercury- vapor discharge tube lamp (PL-L 18 W/4P, Philips, Eindhoven, Netherlands). The UV energy from the lamp was pseudo-collimated in …	1	3	3.3	5	Magnetic Stirring
64	45518.6	45518.6	XJJYWT@tr.pte.hu	Péter Szabó		28. Inactivation of health-related microorganisms in water using UV light-emitting diodes; 10.2166/ws.2019.022	Non-randomized Studies—of Interventions: Studies that assess the effects of interventions +out the use of random assignment. These can include observational studies, cohort studies, and case-control studies.	2019	WATER SCIENCE AND TECHNOLOGY-WATER SUPPLY	Q2	MS2	15597-B1 ATCC	3569	ssRNA (+)	No		1000000	Open	1	PBS	20	90	99.99	265	UV-C LED		0.00099	0.00099	2	Cell supernatant, virus isolate suspension (eg. VERO E6 supernatant)	80	18.1	105.2	4	The study noted that UV-C exposure at 265 nm caused significant damage to the viral RNA, particularly in the case of MS2 bacteriophage​.	7	34	Poor data on UV setup, intensity found in another text	Include	Multiple Lamps (Direct Exposure): Multiple UV lamps providing direct exposure to the target area or sample.	1	4	2000	3	Magnetic Stirring
65	45518.6	45518.7	XJJYWT@tr.pte.hu	Péter Szabó		28. Inactivation of health-related microorganisms in water using UV light-emitting diodes; 10.2166/ws.2019.022	Non-randomized Studies—of Interventions: Studies that assess the effects of interventions +out the use of random assignment. These can include observational studies, cohort studies, and case-control studies.	2019	WATER SCIENCE AND TECHNOLOGY-WATER SUPPLY	Q2	MS2	15597-B1 ATCC	3569	ssRNA (+)	No		1000000	Open	1	PBS	20	90	99.99	280	UV-C LED		0.00099	0.00099	2	Cell supernatant, virus isolate suspension (eg. VERO E6 supernatant)	80	30.3	122.1	4	Noted previously	7	34	Noted previously	Include	Multiple Lamps (Direct Exposure): Multiple UV lamps providing direct exposure to the target area or sample.	1	4	2000	3	Magnetic Stirring
66	45518.7	45518.7	XJJYWT@tr.pte.hu	Péter Szabó		28. Inactivation of health-related microorganisms in water using UV light-emitting diodes; 10.2166/ws.2019.022	Non-randomized Studies—of Interventions: Studies that assess the effects of interventions +out the use of random assignment. These can include observational studies, cohort studies, and case-control studies.	2019	WATER SCIENCE AND TECHNOLOGY-WATER SUPPLY	Q2	Feline calicivirus	F-9 ATCC® VR-782™	7677	ssRNA (+)	No		1000000	Open	1	MEM (Minimum Essential Medium)	20	90	99.99	265	UV-C LED		0.00099	0.00099	2	Cell supernatant, virus isolate suspension (eg. VERO E6 supernatant)	80	6.7	33.4	4	Differs from MS2	7	34	Noted previously	Include	Multiple Lamps (Direct Exposure): Multiple UV lamps providing direct exposure to the target area or sample.	1	4	2000	3	Magnetic Stirring
67	45518.7	45518.7	XJJYWT@tr.pte.hu	Péter Szabó		28. Inactivation of health-related microorganisms in water using UV light-emitting diodes; 10.2166/ws.2019.022	Non-randomized Studies—of Interventions: Studies that assess the effects of interventions +out the use of random assignment. These can include observational studies, cohort studies, and case-control studies.	2019	WATER SCIENCE AND TECHNOLOGY-WATER SUPPLY	Q1	Feline calicivirus	F-9 ATCC® VR-782™	7677	ssRNA (+)	No		1000000	Open	1	MEM + 5% FBS	20	90	99.99	280	UV-C LED		0.00099	0.00099	2	Cell supernatant, virus isolate suspension (eg. VERO E6 supernatant)	80	9	38.8	4	Noted previously	7	34	Noted previously	Include	Multiple Lamps (Direct Exposure): Multiple UV lamps providing direct exposure to the target area or sample.	1	4	2000	3	Magnetic Stirring
68	45518.9	45518.9	XJJYWT@tr.pte.hu	Péter Szabó		28. Inactivation of health-related microorganisms in water using UV light-emitting diodes; 10.2166/ws.2019.022	Non-randomized Studies—of Interventions: Studies that assess the effects of interventions +out the use of random assignment. These can include observational studies, cohort studies, and case-control studies.	2019	WATER SCIENCE AND TECHNOLOGY-WATER SUPPLY	Q2	Escherichia coli bacteriophage Q-β	Enterobacteria phage Qbeta	4215	ssRNA (+)	No		1000000	Open	1	PBS	20	90	99.99	265	UV-C LED		0.00099	0.00099	2	Cell supernatant, virus isolate suspension (eg. VERO E6 supernatant)		8.9	42	8	noted previously	7	34	noted previously	Include	Multiple Lamps (Direct Exposure): Multiple UV lamps providing direct exposure to the target area or sample.	1	4	2000	3	Magnetic Stirring
69	45518.9	45518.9	XJJYWT@tr.pte.hu	Péter Szabó		28. Inactivation of health-related microorganisms in water using UV light-emitting diodes; 10.2166/ws.2019.022	Non-randomized Studies—of Interventions: Studies that assess the effects of interventions +out the use of random assignment. These can include observational studies, cohort studies, and case-control studies.	2019	WATER SCIENCE AND TECHNOLOGY-WATER SUPPLY	Q2	Escherichia coli bacteriophage Q-β	Enterobacteria phage Qbeta	4215	ssRNA (+)	No		1000000	Open	1	PBS	20	90	99.99	280	UV-C LED		0.00099	0.00099	2	Cell supernatant, virus isolate suspension (eg. VERO E6 supernatant)		16	73.2	8	noted previously	7	34	noted previously	Include	Multiple Lamps (Direct Exposure): Multiple UV lamps providing direct exposure to the target area or sample.	1	4	2000	3	Magnetic Stirring
70	45518.9	45518.9	XJJYWT@tr.pte.hu	Péter Szabó		29. Inactivation of Japanese encephalitis virus in plasma by methylene blue combined with visible light and in platelet concentrates by ultraviolet C light; 10.1111/trf.16021	Non-randomized Studies—of Interventions: Studies that assess the effects of interventions without the use of random assignment. These can include observational studies, cohort studies, and case-control studies.	2020	TRANSFUSION MEDICINE	Q3	Japanese encephalitis virus	Japanese encephalitis virus FU strain, complete genome	10964	ssRNA (+)	Yes		70000000	Contained		Medium 199/3% carboxymethyl-cellulose (Sigma-Aldrich)/3% heat-inactivated FBS	25			254	Low-Pressure Mercury Lamp		0.2	0.2	0.05	Cell supernatant, virus isolate suspension (eg. VERO E6 supernatant)				2				Not clear enough references, huge lack of inactivation details.	Exclude	Multiple Lamps (Direct Exposure): Multiple UV lamps providing direct exposure to the target area or sample.				1
71	45518.9	45518.9	XJJYWT@tr.pte.hu	Péter Szabó		31. Inactivation of phage phiX174 by UV(254) and free chlorine: Structure impairment and function loss; 10.1016/j.jenvman.2023.117962	Non-randomized Studies—of Interventions: Studies that assess the effects of interventions +out the use of random assignment. These can include observational studies, cohort studies, and case-control studies.	2023	JOURNAL OF ENVIRONMENTAL MANAGEMENT	D1	Escherichia phage phiX174	ATCC 13706-B1	5386	ssDNA	No		10000000000	Contained	10	PBS	25	94.9881276637	99.999	254	Low-Pressure Mercury Lamp	75000	0.00001	0.00003	30	Cell supernatant, virus isolate suspension (eg. VERO E6 supernatant)		0.5	12	1	The study reports that UV254 exposure caused significant damage to the phiX174 genome, particularly in the L and S segments of the viral DNA. The main mechanism of genome damage by UV254 is the formation of photoproducts like cyclobutane pyrimidine dimers (CPDs) and pyrimidine (6-4) pyrimidone adducts (6-4 PP). UV254 exposure also caused some damage to viral proteins, although the extent was less…	51	81	Great data and details	Include	Direct Exposure (Single Lamp): A single UV lamp directly illuminating the target area or sample.	1.3	5	240	5	Magnetic Stirring
72	45519.5	45519.5	XJJYWT@tr.pte.hu	Péter Szabó		32. Inactivation of SARS-CoV-2 and COVID-19 Patient Samples for Contemporary Immunology and Metabolomics Studies; 10.4049/immunohorizons.2200005	Non-randomized Studies—of Interventions: Studies that assess the effects of interventions +out the use of random assignment. These can include observational studies, cohort studies, and case-control studies.	2022	ImmunoHorizons	Q2	SARS-CoV-2	USA-WA1/2020	29850	ssRNA (+)	Yes		120000	Open	2	PBS	25		99.999	254	Germicidal UV Lamp	40000	0.004	0.004	1800	Cell supernatant, virus isolate suspension (eg. VERO E6 supernatant)	25		7200	1	These alterations indicate that UV-C exposure can cause oxidative damage to certain biomolecules, which could potentially impact downstream metabolomic analyses​	0	105	Not clear and precise data on the doses and inactivation, only that is below detection limit	Include	Enclosed UV Box: An enclosed box or chamber specifically designed to house the UV lamp and target material.		5	1800	1
73	45519.5	45519.5	XJJYWT@tr.pte.hu	Péter Szabó		33. Inactivation of SARS-CoV-2 infectivity in platelet concentrates or plasma following treatment with ultraviolet C light or with methylene blue combined with visible light; 10.1111/trf.17238	Non-randomized Studies—of Interventions: Studies that assess the effects of interventions without the use of random assignment. These can include observational studies, cohort studies, and case-control studies.	2022	TRANSFUSION	Q1	SARS-CoV-2	Severe acute respiratory syndrome coronavirus 2 isolate SARS-CoV-2/human/AUS/QLD02/2020, complete genome	29870	ssRNA (+)	Yes																							Not TCID or PFU only FFU	Exclude					1
74	45519.5	45519.5	XJJYWT@tr.pte.hu	Péter Szabó		34. Inactivation of SARS-CoV-2 isolates from lineages B.1.1.7 (Alpha), P.1 (Gamma) and B.1.110 by heating and UV irradiation; 10.1016/j.jviromet.2021.114216	Non-randomized Studies—of Interventions: Studies that assess the effects of interventions +out the use of random assignment. These can include observational studies, cohort studies, and case-control studies.	2021	Journal of Virological Methods	Q3	SARS-CoV-2	SARS-CoV-2/Human/USA/KY-CDC-LC0038160/2021	29714	ssRNA (+)	Yes	316227766.017		Contained	0.2	PBS	25	68.3772233983	99.999999	254	Germicidal UV Lamp	0.1	0.0001	0.0001	150	Cell supernatant, virus isolate suspension (eg. VERO E6 supernatant)	600	15	180	1	B.1.110, P.1 and B.1.1.7 have no significant difference between them	0	22	The data does not indicate a clear difference between lineages	Include	Direct Exposure (Single Lamp): A single UV lamp directly illuminating the target area or sample.	0.5	8	1800	1
75	45519.5	45519.5	XJJYWT@tr.pte.hu	Péter Szabó		34. Inactivation of SARS-CoV-2 isolates from lineages B.1.1.7 (Alpha), P.1 (Gamma) and B.1.110 by heating and UV irradiation; 10.1016/j.jviromet.2021.114216	Non-randomized Studies—of Interventions: Studies that assess the effects of interventions +out the use of random assignment. These can include observational studies, cohort studies, and case-control studies.	2021	Journal of Virological Methods	Q3	SARS-CoV-2	SARS-CoV-2/human/DEU/SARS-CoV-2_P.1_VeroE6_210419_P3/2021	29809	ssRNA (+)	Yes	316227766.017		Contained	0.2	PBS	25	68.3772233983	99.999999	254	Germicidal UV Lamp	0.1	0.0001	0.0001	150	Cell supernatant, virus isolate suspension (eg. VERO E6 supernatant)	600	15	180	1	noted previously, not entirely clear data reporting, lot of searches needed for strains	0	22	noted previously	Include	Direct Exposure (Single Lamp): A single UV lamp directly illuminating the target area or sample.	0.5	8	1800	1
76	45519.6	45519.6	XJJYWT@tr.pte.hu	Péter Szabó		34. Inactivation of SARS-CoV-2 isolates from lineages B.1.1.7 (Alpha), P.1 (Gamma) and B.1.110 by heating and UV irradiation; 10.1016/j.jviromet.2021.114216	Non-randomized Studies—of Interventions: Studies that assess the effects of interventions +out the use of random assignment. These can include observational studies, cohort studies, and case-control studies.	2021	Journal of Virological Methods	Q3	SARS-CoV-2	Alpha variant (VOC-202012/01) B.1.1.7	29903	ssRNA (+)	Yes	316227766.017		Contained	0.2	PBS	25	68.3772233983	99.999999	254	Germicidal UV Lamp	0.1	0.0001	0.0001	150	Cell supernatant, virus isolate suspension (eg. VERO E6 supernatant)	600	15	180	1	Noted previously	0	22	noted previously	Include	Direct Exposure (Single Lamp): A single UV lamp directly illuminating the target area or sample.	0.5	8	1800	1
77	45520.4	45520.4	XJJYWT@tr.pte.hu	Péter Szabó		35. Inactivation of severe fever with thrombocytopenia syndrome virus for improved laboratory safety; 10.1016/j.jobb.2020.02.002	Non-randomized Studies—of Interventions: Studies that assess the effects of interventions without the use of random assignment. These can include observational studies, cohort studies, and case-control studies.	2020	Journal of Biosafety and Biosecurity	Q2	Thrombocytopenia Syndrome Virus (SFTSV)	Thrombocytopenia Syndrome Virus (SFTSV), SFTSV strain YG1 (from reference: SPL030A strain)	11492	ssRNA (-)	Yes		32000000	Contained	0.2	DMEM + 2% FBS	25									Biological sample (serum)								Not UV-C	Exclude					3
78	45520.5	45520.5	XJJYWT@tr.pte.hu	Péter Szabó		36. Inactivation of three emerging viruses â€“ severe acute respiratory syndrome coronavirus, Crimeanâ€“Congo haemorrhagic fever virus and Nipah virus â€“ in platelet concentrates by ultraviolet C light and in plasma by methylene blue plus visible light; 10.1111/vox.12888	Non-randomized Studies—of Interventions: Studies that assess the effects of interventions +out the use of random assignment. These can include observational studies, cohort studies, and case-control studies.	2020	VOX SANGUINIS	Q2	SARS-CoV	Frankfurt 1	29727	ssRNA (+)	Yes	630957.34448		Open	375	DMEM + 2% FBS	25	99.9601892829	99.9748811357	254	Low-Pressure Mercury Lamp	7	0.007	0.007		Biological sample (plasma)		50	200	2	UV-C exposure primarily results in nucleic acid damage. Specifically, the UV-C light used in the study damages viral nucleic acids, effectively reducing the infectivity of the viruses being studied (SARS-CoV, CCHFV, and NiV). This damage to the nucleic acids is a key mechanism by which the UV-C light inactivates the viruses	0	43	Some data is in references	Include	Multiple Lamps (Direct Exposure): Multiple UV lamps providing direct exposure to the target area or sample.	3.4	3.6		1	Mechanical Agitation
79	45520.5	45520.5	XJJYWT@tr.pte.hu	Péter Szabó		36. Inactivation of three emerging viruses â€“ severe acute respiratory syndrome coronavirus, Crimeanâ€“Congo haemorrhagic fever virus and Nipah virus â€“ in platelet concentrates by ultraviolet C light and in plasma by methylene blue plus visible light; 10.1111/vox.12888	Non-randomized Studies—of Interventions: Studies that assess the effects of interventions +out the use of random assignment. These can include observational studies, cohort studies, and case-control studies.	2020	VOX SANGUINIS	Q2	Crimean-Congo hemorrhagic fever virus	Afg09-2990	19207	ssRNA (-)	Yes	158489.319246		Open	375	DMEM + 2% FBS	25	99.8415106808	99.8741074588	254	Low-Pressure Mercury Lamp	7	0.007	0.007		Biological sample (plasma)		50	200	2	noted previously	0	43	noted previously	Include	Multiple Lamps (Direct Exposure): Multiple UV lamps providing direct exposure to the target area or sample.	2.8	2.9		3	Mechanical Agitation
80	45520.5	45520.5	XJJYWT@tr.pte.hu	Péter Szabó		36. Inactivation of three emerging viruses â€“ severe acute respiratory syndrome coronavirus, Crimeanâ€“Congo haemorrhagic fever virus and Nipah virus â€“ in platelet concentrates by ultraviolet C light and in plasma by methylene blue plus visible light; 10.1111/vox.12888	Non-randomized Studies—of Interventions: Studies that assess the effects of interventions +out the use of random assignment. These can include observational studies, cohort studies, and case-control studies.	2020	VOX SANGUINIS	Q2	Nipah virus	NV/MY/99/VRI-0626	18246	ssRNA (-)	Yes	1584893.19246		Open	375	DMEM + 2% FBS	25	99.4988127664	99.9974881136	254	Low-Pressure Mercury Lamp	7	0.007	0.007		Biological sample (plasma)		50	200	2	noted previously	0	43	noted previously	Include	Multiple Lamps (Direct Exposure): Multiple UV lamps providing direct exposure to the target area or sample.	2.3	4.6		3	Mechanical Agitation
81	45520.5	45520.5	XJJYWT@tr.pte.hu	Péter Szabó		37. Inactivation of yellow fever virus in plasma after treatment + methylene blue and visible light and in platelet concentrates following treatment + ultraviolet C light; 10.1111/trf.15332	Non-randomized Studies—of Interventions: Studies that assess the effects of interventions +out the use of random assignment. These can include observational studies, cohort studies, and case-control studies.	2019	TRANSFUSION	Q1	Yellow fever virus	YFV-17D	10730	ssRNA (+)	Yes		218776.162395	Open	375	MEM + 10% FBS	25	99.3690426555	99.9748811357	254	Low-Pressure Mercury Lamp	7	0.007	0.007		Biological sample (plasma)		50	200	2	Not found	0	25	Interesting data, UVC setup is considered usual "THERAFLEX UV-Platelets system"	Include	Multiple Lamps (Direct Exposure): Multiple UV lamps providing direct exposure to the target area or sample.	2.2	3.6		3	Mechanical Agitation
82	45520.7	45520.7	XJJYWT@tr.pte.hu	Péter Szabó		38. Irradiation by a Combination of Different Peak-Wavelength Ultraviolet-Light Emitting Diodes Enhances the Inactivation of Influenza A Viruses; 10.3390/microorganisms8071014	Non-randomized Studies—of Interventions: Studies that assess the effects of interventions without the use of random assignment. These can include observational studies, cohort studies, and case-control studies.	2020	MICROORGANISMS	Q2	Influenza A Virus (IAV)	Influenza A virus (A/Puerto Rico/8/1934(H1N1))		ssRNA (-)	Yes	19000000		Open	0.3	PBS (Phosphate-buffered saline)	25			260	Low-Pressure Mercury Lamp	2.4	0.0024	0.0024		Chicken eggs				3				No PFU or TCID	Exclude	Multiple Lamps (Direct Exposure): Multiple UV lamps providing direct exposure to the target area or sample.				3
83	45520.8	45520.8	XJJYWT@tr.pte.hu	Péter Szabó		39. Mechanism and efficacy of virus inactivation by a microplasma UV lamp generating monochromatic UV irradiation at 222 nm; 10.1016/j.watres.2020.116386	Non-randomized Studies—of Interventions: Studies that assess the effects of interventions +out the use of random assignment. These can include observational studies, cohort studies, and case-control studies.	2020	Water Research	D1	Human adenovirus 2	Adenoid 6	2907	dsDNA	No		31622.7766017	Open	10.5	PBS	25	90	99.99	222	microplasma UV lamp	0.05	0.00005	0.00005		Cell supernatant, virus isolate suspension (eg. VERO E6 supernatant)	40	5	26.1	2	Solutions of AdV were exposed to microplasma UV irradiation, and both the inactivation efficiency and mechanism were evalu- ated by the set of molecular assays, as shown in Fig. 5. The exper- iment was repeated + a different UV irradiance (0.10 mW/cm2 ) at the center of the solution + 4 cm distance from the lamp, and the results showed no significant difference (p>0.05) (Fig. S5). This result con…	33	55	We found insignificant differences in the inactivation rate constants obtained + these three distances (p>0.05 by Mann-Whitney test, Fig. S1). The four- centimeter distance was selected for the inactivation experiments using the microplasma UV lamp so that the viral solutions could be exposed to similar irradiance as that of the MPUV223nm experi- ment. The UV irradiance was about 0.05 mW/cm2 at t…	Include	Direct Exposure (Single Lamp): A single UV lamp directly illuminating the target area or sample.	1	4		5	Mechanical Agitation
84	45520.8	45520.8	XJJYWT@tr.pte.hu	Péter Szabó		40. Mechanisms of SARS-CoV-2 Inactivation using UVC Laser Radiation; 10.1101/2023.02.03.526944	Non-randomized Studies—of Interventions: Studies that assess the effects of interventions without the use of random assignment. These can include observational studies, cohort studies, and case-control studies.	2023	Preprint	Preprint														223														Not peer-reviewed.	Exclude					1
85	45520.8	45520.8	XJJYWT@tr.pte.hu	Péter Szabó		41. Methods of Inactivation of SARS-CoV-2 for Downstream Biological Assays; 10.1093/infdis/jiaa507	Non-randomized Studies—of Interventions: Studies that assess the effects of interventions +out the use of random assignment. These can include observational studies, cohort studies, and case-control studies.	2020	JOURNAL OF INFECTIOUS DISEASES	D1	SARS-CoV-2	SARS-CoV-2/human/GBR/liverpool_strain/2020	29870	ssRNA (+)	Yes		11000000	Open	0.25	DMEM + 2% FBS	0	90	99.99	254	UVP CL-1000 UV Crosslinker	40				Cell supernatant, virus isolate suspension (eg. VERO E6 supernatant)	60	10	400	5	Not found	0	71	Could have been detailed on the UVC setup, and the inactivation results, also the viral strain was hard to find, but it is the right one	Include	Enclosed UV Box: An enclosed box or chamber specifically designed to house the UV lamp and target material.	1	4		1
86	45520.8	45520.8	XJJYWT@tr.pte.hu	Péter Szabó		42. Monitoring SARS-CoV-2 decontamination by dry heat and ultraviolet treatment with a swine coronavirus as a surrogate; 10.1016/j.infpip.2020.100103	Non-randomized Studies—of Interventions: Studies that assess the effects of interventions without the use of random assignment. These can include observational studies, cohort studies, and case-control studies.	2021	Infection Prevention in Practice	Q3																												Surface contamination	Exclude					1
87	45520.8	45520.8	XJJYWT@tr.pte.hu	Péter Szabó		43. New ultraviolet C light-based method for pathogen inactivation of red blood cell units; 10.1111/trf.17098	Non-randomized Studies—of Interventions: Studies that assess the effects of interventions +out the use of random assignment. These can include observational studies, cohort studies, and case-control studies.	2022	TRANSFUSION	Q1	Encephalomyocarditis virus	EMC-D variant, RNA, complete genome (This strain is indistinguishable antigenically from strain MM and Mengo encephalomyocarditis virus)	7829	ssRNA (+)	No	6606934.48008		Contained	300	PAGGS-C	22		99.9205671765	254	Low-Pressure Mercury Lamp	7	0.007	0.007		Biological sample (plasma)			4500	2	However, it does indicate that UVC light, especially at 254 nm, primarily affects nucleic acids by causing thymine dimers and other photoproducts, which can lead to mutations or inhibit replication.	0	29	No data on initial dose responses and exact time.	Include	Multiple Lamps (Direct Exposure): Multiple UV lamps providing direct exposure to the target area or sample.		3.1		1	Mechanical Agitation
88	45521.4	45521.4	XJJYWT@tr.pte.hu	Péter Szabó		43. New ultraviolet C light-based method for pathogen inactivation of red blood cell units; 10.1111/trf.17098	Non-randomized Studies—of Interventions: Studies that assess the effects of interventions +out the use of random assignment. These can include observational studies, cohort studies, and case-control studies.	2022	TRANSFUSION	Q1	Pseudorabies virus	Suid herpesvirus 1, strain Aujeszky	953	dsDNA	Yes	2187761.62395		Contained	300	PAGGS-C	22		99.8004737685	254	Low-Pressure Mercury Lamp	7	0.007	0.007		Biological sample (plasma)			4500	2	noted previously	0	29	noted previously missing details that have to be looked up, minimum dose is missing for dose response	Include	Multiple Lamps (Direct Exposure): Multiple UV lamps providing direct exposure to the target area or sample.		2.7		1	Mechanical Agitation
89	45521.4	45521.4	XJJYWT@tr.pte.hu	Péter Szabó		43. New ultraviolet C light-based method for pathogen inactivation of red blood cell units; 10.1111/trf.17098	Non-randomized Studies—of Interventions: Studies that assess the effects of interventions +out the use of random assignment. These can include observational studies, cohort studies, and case-control studies.	2022	TRANSFUSION	Q1	Vesicular stomatitis virus	Indiana Lab V-520-001-522	11161	ssRNA (-)	Yes	269153480.393		Contained	300	PAGGS-C	22		99.9987410746	254	Low-Pressure Mercury Lamp	7	0.007	0.007		Biological sample (plasma)			4500	2	noted previously	0	29	noted previously	Include	Multiple Lamps (Direct Exposure): Multiple UV lamps providing direct exposure to the target area or sample.		4.9		1	Mechanical Agitation
90	45521.4	45521.4	XJJYWT@tr.pte.hu	Péter Szabó		43. New ultraviolet C light-based method for pathogen inactivation of red blood cell units; 10.1111/trf.17098	Non-randomized Studies—of Interventions: Studies that assess the effects of interventions +out the use of random assignment. These can include observational studies, cohort studies, and case-control studies.	2022	TRANSFUSION	Q1	Sindbis virus	AR-339 p270 nonstructural polyprotein, p230 nonstructural polyprotein, hypothetical protein, and truncated polyprotein genes	11699	ssRNA (+)	Yes	8317637.71103		Contained	300	PAGGS-C	22		99.9949881277	254	Low-Pressure Mercury Lamp	7	0.007	0.007		Biological sample (plasma)			4500	2	noted previously	0	29	noted previously	Include	Multiple Lamps (Direct Exposure): Multiple UV lamps providing direct exposure to the target area or sample.		4.3		1	Mechanical Agitation
91	45521.4	45521.4	XJJYWT@tr.pte.hu	Péter Szabó		43. New ultraviolet C light-based method for pathogen inactivation of red blood cell units; 10.1111/trf.17098	Non-randomized Studies—of Interventions: Studies that assess the effects of interventions +out the use of random assignment. These can include observational studies, cohort studies, and case-control studies.	2022	TRANSFUSION	Q1	Porcine parvovirus	NADL-2 M123	5075	ssDNA	No	177827941.004		Contained	300	PAGGS-C	22		99.9999205672	254	Low-Pressure Mercury Lamp	7	0.007	0.007		Biological sample (plasma)			4500	2	noted previously	0	29	noted previously	Include	Multiple Lamps (Direct Exposure): Multiple UV lamps providing direct exposure to the target area or sample.		6.1		1	Mechanical Agitation
92	45521.4	45521.4	XJJYWT@tr.pte.hu	Péter Szabó		43. New ultraviolet C light-based method for pathogen inactivation of red blood cell units; 10.1111/trf.17098	Non-randomized Studies—of Interventions: Studies that assess the effects of interventions +out the use of random assignment. These can include observational studies, cohort studies, and case-control studies.	2022	TRANSFUSION	Q1	Hepatitis A virus	polyprotein RNA	7423	ssRNA (+)	No	398107.170553		Contained	300	PAGGS-C	22		99.9949881277	254	Low-Pressure Mercury Lamp	7	0.007	0.007		Biological sample (plasma)			4500	2	noted previously	0	29	noted previously	Include	Multiple Lamps (Direct Exposure): Multiple UV lamps providing direct exposure to the target area or sample.		4.3		1	Mechanical Agitation
93	45521.4	45521.4	XJJYWT@tr.pte.hu	Péter Szabó		43. New ultraviolet C light-based method for pathogen inactivation of red blood cell units; 10.1111/trf.17098	Non-randomized Studies—of Interventions: Studies that assess the effects of interventions +out the use of random assignment. These can include observational studies, cohort studies, and case-control studies.	2022	TRANSFUSION	Q1	Feline calicivirus	FCV-2280	7683	ssRNA (+)	No	6309573.4448		Contained	300	PAGGS-C	22		99.9800473769	254	Low-Pressure Mercury Lamp	7	0.007	0.007		Biological sample (plasma)			4500	2	noted previously	0	29	noted previously	Include	Multiple Lamps (Direct Exposure): Multiple UV lamps providing direct exposure to the target area or sample.		3.7		1	Mechanical Agitation
94	45521.4	45521.4	XJJYWT@tr.pte.hu	Péter Szabó		43. New ultraviolet C light-based method for pathogen inactivation of red blood cell units; 10.1111/trf.17098	Non-randomized Studies—of Interventions: Studies that assess the effects of interventions +out the use of random assignment. These can include observational studies, cohort studies, and case-control studies.	2022	TRANSFUSION	Q1	Bovine viral diarrhea virus	1-NADL	12573	ssRNA (+)	Yes	12589254.1179		Contained	300	PAGGS-C	22		99.8415106808	254	Low-Pressure Mercury Lamp	7	0.007	0.007		Biological sample (plasma)			4500	2	noted previously	0	29	noted previously	Include	Multiple Lamps (Direct Exposure): Multiple UV lamps providing direct exposure to the target area or sample.		2.8		1	Mechanical Agitation
95	45521.5	45521.5	XJJYWT@tr.pte.hu	Péter Szabó		44. Optimized parameters for effective SARS-CoV-2 inactivation using UVC-LED at 275Â nm; 10.1038/s41598-022-20813-4	Non-randomized Studies—of Interventions: Studies that assess the effects of interventions +out the use of random assignment. These can include observational studies, cohort studies, and case-control studies.	2022	Scientific Reports	D1	SARS-CoV-2	SARS-CoV-2/human/KOR/KCDC03-NCCP43326/2021	29848	ssRNA (+)	Yes	31600		Open	0.1	DMEM	25	99.9066745699	99.9947519254	275	UV-C LED	800	0.08	0.48	2	Cell supernatant, virus isolate suspension (eg. VERO E6 supernatant)	100	10	480	1	Additionally, a recent study reported that the UVC-LED intensity was not affected by temperature changes or warm-up time 10 . Fur- ther, UVC-LED inactivates pathogens through several mechanisms, including nucleic acid or protein damage and producing oxygen radicals 11,12 .	9	9	Great data, detailed explanation, and setup, only virus is assumed that is from 2021 not 2020 strain because its 2022 study	Include	Direct Exposure (Single Lamp): A single UV lamp directly illuminating the target area or sample.	3.03	4.28	60	5
96	45521.5	45521.5	XJJYWT@tr.pte.hu	Péter Szabó		44. Optimized parameters for effective SARS-CoV-2 inactivation using UVC-LED at 275Â nm; 10.1038/s41598-022-20813-4	Non-randomized Studies—of Interventions: Studies that assess the effects of interventions +out the use of random assignment. These can include observational studies, cohort studies, and case-control studies.	2022	Scientific Reports	D1	SARS-CoV-2	SARS-CoV-2/human/KOR/KCDC03-NCCP43326/2021	29848	ssRNA (+)	Yes	31600		Open	0.1	DMEM	25	99.8693829112	99.9936904266	275	UV-C LED	800	0.02	0.08	5	Cell supernatant, virus isolate suspension (eg. VERO E6 supernatant)	200	10	160	1	noted previously	9	9	Great data altough time is changed around, it would have been interesting to see constant exposure times and their reactions	Include	Direct Exposure (Single Lamp): A single UV lamp directly illuminating the target area or sample.	2.884	4.2	20	5
97	45521.5	45521.5	XJJYWT@tr.pte.hu	Péter Szabó		44. Optimized parameters for effective SARS-CoV-2 inactivation using UVC-LED at 275Â nm; 10.1038/s41598-022-20813-4	Non-randomized Studies—of Interventions: Studies that assess the effects of interventions +out the use of random assignment. These can include observational studies, cohort studies, and case-control studies.	2022	Scientific Reports	D1	SARS-CoV-2	SARS-CoV-2/human/KOR/KCDC03-NCCP43326/2021	29848	ssRNA (+)	Yes	31600		Open	0.1	DMEM	25	99.499965465	99.9066745699	275	UV-C LED	800	0.013	0.027	10	Cell supernatant, virus isolate suspension (eg. VERO E6 supernatant)	300	13	27	1	noted previously	9	9	Noted previously	Include	Direct Exposure (Single Lamp): A single UV lamp directly illuminating the target area or sample.	2.301	3.03	20	5
98	45521.5	45521.5	XJJYWT@tr.pte.hu	Péter Szabó		44. Optimized parameters for effective SARS-CoV-2 inactivation using UVC-LED at 275Â nm; 10.1038/s41598-022-20813-4	Non-randomized Studies—of Interventions: Studies that assess the effects of interventions +out the use of random assignment. These can include observational studies, cohort studies, and case-control studies.	2022	Scientific Reports	D1	SARS-CoV-2	SARS-CoV-2/human/KOR/KCDC03-NCCP43326/2021	29848	ssRNA (+)	Yes	31600		Open	0.1	DMEM	25	98.9235347864	99.9947519254	275	UV-C LED	800	0.002	0.019	10	Cell supernatant, virus isolate suspension (eg. VERO E6 supernatant)	500	2	19	1	noted previously	9	9	noted previously	Include	Direct Exposure (Single Lamp): A single UV lamp directly illuminating the target area or sample.	1.968	4.28	60	5
99	45521.5	45521.5	XJJYWT@tr.pte.hu	Péter Szabó		46. Pathogen inactivation of red blood cells by ultraviolet C light; 10.1111/vox.12792	Non-randomized Studies—of Interventions: Studies that assess the effects of interventions without the use of random assignment. These can include observational studies, cohort studies, and case-control studies.	2019	VOX SANGUINIS	Q2																												Not applicable studytype	Exclude					1
100	45521.5	45521.5	XJJYWT@tr.pte.hu	Péter Szabó		47. Photoinactivation of the bacteriophage PhiX174 by UVA radiation and visible light in SM buffer and DMEM-F12; 10.1186/s13104-023-06658-8	Non-randomized Studies—of Interventions: Studies that assess the effects of interventions without the use of random assignment. These can include observational studies, cohort studies, and case-control studies.	2024	BMC RESEARCH NOTES	Q2																												No applicable UV-C	Exclude					1
101	45521.5	45521.5	XJJYWT@tr.pte.hu	Péter Szabó		48. Rapid and complete inactivation of SARS-CoV-2 by ultraviolet-C irradiation; 10.1038/s41598-020-79600-8	Non-randomized Studies—of Interventions: Studies that assess the effects of interventions without the use of random assignment. These can include observational studies, cohort studies, and case-control studies.	2020	Scientific Reports	D1	SARS-CoV-2	Severe acute respiratory syndrome coronavirus 2 isolate SARS-CoV-2/human/USA/WA-CDC-02982586-001/2020, complete genome	29882	ssRNA (+)	Yes		7330																					They let the sample dry for 2 hours	Exclude					5
102	45521.7	45521.7	XJJYWT@tr.pte.hu	Péter Szabó		49. Rapid inactivation of sars-cov-2 variants by continuous and intermittent irradiation with a deep-ultraviolet light-emitting diode (Duv-led) device; 10.3390/pathogens10060754	Non-randomized Studies—of Interventions: Studies that assess the effects of interventions without the use of random assignment. These can include observational studies, cohort studies, and case-control studies.	2021	PATHOGENS	Q2	SARS-CoV-2	Severe acute respiratory syndrome coronavirus 2 isolate SARS-CoV-2/human/BGD/G039392/2021, complete genome	29796	ssRNA (+)	Yes		50000	Open	0.15	DMEM (Dulbecco's Modified Eagle Medium)	25	96.8377223398	99.9683772234	280	UV-C LED		0.00375	0.0075	1	Cell supernatant, virus isolate suspension (eg. VERO E6 supernatant)	20	3.75	18.75	1	The study indicates that UV-C irradiation, particularly with the DUV-LED device at 280 ± 5 nm, targets the genomic RNA of SARS-CoV-2 by inducing RNA degradation, which leads to the inactivation of the virus	2	25	Japanes original strains are unavailable, instead the Brazilian and UK versions are noted respectively Discrepancy between viral strains, data is unavailable through normal means. UV-C is unrealiable.	Exclude	Direct Exposure (Single Lamp): A single UV lamp directly illuminating the target area or sample.	1.5	3.5	5	1
103	45521.8	45521.8	XJJYWT@tr.pte.hu	Péter Szabó		51. SARS-CoV-2 Production, Purification Methods and UV Inactivation for Proteomics and Structural Studies; 10.3390/v14091989	Non-randomized Studies—of Interventions: Studies that assess the effects of interventions +out the use of random assignment. These can include observational studies, cohort studies, and case-control studies.	2022	VIRUSES	Q2	SARS-CoV-2	nCoV-FIN-29-Jan-2020	29806	ssRNA (+)	Yes		50000000	Contained	0.05	PBS	22	99.683772234	99.999	254	Low-Pressure Mercury Lamp	8000				Cell supernatant, virus isolate suspension (eg. VERO E6 supernatant)		3.1	25	5	"UV-inactivation is a fast method that should preserve protein structure" but it probably does not	0	24	Missing UV-C details because of the device, probably more information can be retrieved, this is the best I was able to find	Include	Enclosed UV Box: An enclosed box or chamber specifically designed to house the UV lamp and target material.	2.5	5		3
104	45521.8	45521.8	XJJYWT@tr.pte.hu	Péter Szabó		52. SARS-CoV-2 variants inactivation of plasma units using a riboflavin and ultraviolet light-based photochemical treatment; 10.1016/j.transci.2022.103398	Non-randomized Studies—of Interventions: Studies that assess the effects of interventions without the use of random assignment. These can include observational studies, cohort studies, and case-control studies.	2022	Transfusion and Apheresis Science	Q3																												Riboflavin pretreatment	Exclude					3
105	45521.8	45521.8	XJJYWT@tr.pte.hu	Péter Szabó		53. Stability of SARS-CoV-2 and other airborne viruses under different stress conditions; 10.1007/s00705-021-05293-7	Non-randomized Studies—of Interventions: Studies that assess the effects of interventions +out the use of random assignment. These can include observational studies, cohort studies, and case-control studies.	2022	ARCHIVES OF VIROLOGY	Q3	SARS-CoV-2	SARS-CoV-2/human/BRA/SP02cc/2020, complete genome (lineage b)	29903	ssRNA (+)	Yes	10000000		Open	2	DMEM + 2% FBS	0	99.9	99.9999999	254	Germicidal UV Lamp	30000	0.001	0.001	30	Cell supernatant, virus isolate suspension (eg. VERO E6 supernatant)	300	30	300	1	not found	0	16	graphs were calculated + log 7 in mind 1 is seven at fig 2 (B)	Include	Direct Exposure (Single Lamp): A single UV lamp directly illuminating the target area or sample.	3	9	300	1
106	45522.5	45522.5	XJJYWT@tr.pte.hu	Péter Szabó		53. Stability of SARS-CoV-2 and other airborne viruses under different stress conditions; 10.1007/s00705-021-05293-7	Non-randomized Studies—of Interventions: Studies that assess the effects of interventions +out the use of random assignment. These can include observational studies, cohort studies, and case-control studies.	2022	ARCHIVES OF VIROLOGY	Q3	SARS-CoV-2	P.1 genome assembly, chromosome: 1	29898	ssRNA (+)	Yes	10000000		Open	2	DMEM + 2% FBS	0	96.8377223398	99.9999984151	254	Germicidal UV Lamp	30000	0.001	0.001	30	Cell supernatant, virus isolate suspension (eg. VERO E6 supernatant)	300	30	300	1	Noted previously	0	16	noted previously, the gen bank equivalent of the strain was recorded in germany	Include	Direct Exposure (Single Lamp): A single UV lamp directly illuminating the target area or sample.	1.5	7.8	300	1
107	45522.6	45522.6	XJJYWT@tr.pte.hu	Péter Szabó		53. Stability of SARS-CoV-2 and other airborne viruses under different stress conditions; 10.1007/s00705-021-05293-7	Non-randomized Studies—of Interventions: Studies that assess the effects of interventions +out the use of random assignment. These can include observational studies, cohort studies, and case-control studies.	2022	ARCHIVES OF VIROLOGY	Q3	Human respiratory syncytial virus	ATCC VR-26	15226	ssRNA (-)	Yes	10000000		Open	2	DMEM + 2% FBS	0	99.9800473769	99.9999999	254	Germicidal UV Lamp	30000	0.001	0.001	30	Cell supernatant, virus isolate suspension (eg. VERO E6 supernatant)	300	30	300	1	noted previously	0	16	noted previously, some virus ID-s are missing, assumed the most common strain	Include	Direct Exposure (Single Lamp): A single UV lamp directly illuminating the target area or sample.	3.7	9	300	1
108	45522.6	45522.6	XJJYWT@tr.pte.hu	Péter Szabó		53. Stability of SARS-CoV-2 and other airborne viruses under different stress conditions; 10.1007/s00705-021-05293-7	Non-randomized Studies—of Interventions: Studies that assess the effects of interventions +out the use of random assignment. These can include observational studies, cohort studies, and case-control studies.	2022	ARCHIVES OF VIROLOGY	Q3	Coxsackievirus	coxsackievirus B5	7402	ssRNA (+)	No	10000000		Open	2	DMEM + 2% FBS	0	36.904265552	99.9	254	Germicidal UV Lamp	30000	0.001	0.001	30	Cell supernatant, virus isolate suspension (eg. VERO E6 supernatant)	300	30	300	1	noted previously	0	16	noted previously	Include	Direct Exposure (Single Lamp): A single UV lamp directly illuminating the target area or sample.	0.2	3	300	1
109	45522.6	45522.6	XJJYWT@tr.pte.hu	Péter Szabó		53. Stability of SARS-CoV-2 and other airborne viruses under different stress conditions; 10.1007/s00705-021-05293-7	Non-randomized Studies—of Interventions: Studies that assess the effects of interventions +out the use of random assignment. These can include observational studies, cohort studies, and case-control studies.	2022	ARCHIVES OF VIROLOGY	Q3	human rhinovirus	A16	7212	ssRNA (+)	No	10000000		Open	2	DMEM + 2% FBS	0	68.3772233983	99.9999	254	Germicidal UV Lamp	30000	0.001	0.001	30	Cell supernatant, virus isolate suspension (eg. VERO E6 supernatant)	300	30	300	1	noted previously	0	16	noted previously	Include	Direct Exposure (Single Lamp): A single UV lamp directly illuminating the target area or sample.	0.5	6	300	1
110	45522.6	45522.6	XJJYWT@tr.pte.hu	Péter Szabó		53. Stability of SARS-CoV-2 and other airborne viruses under different stress conditions; 10.1007/s00705-021-05293-7	Non-randomized Studies—of Interventions: Studies that assess the effects of interventions +out the use of random assignment. These can include observational studies, cohort studies, and case-control studies.	2022	ARCHIVES OF VIROLOGY	Q3	Mumps virus	Enders	15384	ssRNA (-)	Yes	10000000		Open	2	DMEM + 2% FBS	0	99.9	99.999999	254	Germicidal UV Lamp	30000	0.001	0.001	30	Cell supernatant, virus isolate suspension (eg. VERO E6 supernatant)	300	30	300	1	noted previously	0	16	noted previously	Include	Direct Exposure (Single Lamp): A single UV lamp directly illuminating the target area or sample.	3	8	300	1
111	45522.7	45522.7	XJJYWT@tr.pte.hu	Péter Szabó		54. Structural and Immunoreactivity Properties of the SARS-CoV-2 Spike Protein upon the Development of an Inactivated Vaccine; 10.3390/v15020480	Non-randomized Studies—of Interventions: Studies that assess the effects of interventions +out the use of random assignment. These can include observational studies, cohort studies, and case-control studies.	2023	VIRUSES	Q2	SARS-CoV-2	hCoV-19/Wuhan/WIV04/2019	29891	ssRNA (+)	Yes	100000000		Open	2	PBS	25	99.8415106808	99.99999	205		30000			30	Cell supernatant, virus isolate suspension (eg. VERO E6 supernatant)	100	27	47		not found	0	211	clean and clear data	Include		2.8	7	600	5
112	45522.7	45522.7	XJJYWT@tr.pte.hu	Péter Szabó		55. Superiority of UV222 radiation by in situ aquatic electrode KrCl excimer in disinfecting waterborne pathogens: Mechanism and efficacy; 10.1016/j.jhazmat.2023.131292	Non-randomized Studies—of Interventions: Studies that assess the effects of interventions without the use of random assignment. These can include observational studies, cohort studies, and case-control studies.	2023	JOURNAL OF HAZARDOUS MATERIALS	D1																												Other chemicals in the water	Exclude					5
113	45522.7	45522.7	XJJYWT@tr.pte.hu	Péter Szabó		57. Susceptibility of SARS-CoV-2 to UV irradiation; 10.1016/j.ajic.2020.07.031	Non-randomized Studies—of Interventions: Studies that assess the effects of interventions without the use of random assignment. These can include observational studies, cohort studies, and case-control studies.	2020	American Journal of Infection Control	Q1																												No reliable data on virus	Exclude					1
114	45523.4	45523.5	SZJGACT.PTE@tr.pte.hu	Szentpéteri József László		7. Dose-Response Behavior of Pathogens and Surrogate Microorganisms across the Ultraviolet-C Spectrum: Inactivation Efficiencies, Action Spectra, and Mechanisms; 10.1021/acs.est.3c00518	Non-randomized Studies—of Interventions: Studies that assess the effects of interventions +out the use of random assignment. These can include observational studies, cohort studies, and case-control studies.	2023	Environmental Science & Technology	D1	bacteriophage Phi6	Pseudomonas phage phi6 (Cystovirus phi6) HER 102	13385	dsRNA	Yes		10000000	Open	10	PBS	25	96.8377223398	98.4151068075	265	UV-C LED		0.00021	0.00021	240	Tryptic Soy Broth (TSB)		40	40	1	was not mentioned	19	87	noted before	Include	Direct Exposure (Single Lamp): A single UV lamp directly illuminating the target area or sample.	1.5	1.8	1200	4
115	45523.5	45523.5	SZJGACT.PTE@tr.pte.hu	Szentpéteri József László		7. Dose-Response Behavior of Pathogens and Surrogate Microorganisms across the Ultraviolet-C Spectrum: Inactivation Efficiencies, Action Spectra, and Mechanisms; 10.1021/acs.est.3c00518	Non-randomized Studies—of Interventions: Studies that assess the effects of interventions +out the use of random assignment. These can include observational studies, cohort studies, and case-control studies.	2023	Environmental Science & Technology	D1	bacteriophage Phi6	Pseudomonas phage phi6 (Cystovirus phi6) HER 102	13385	dsRNA	Yes		10000000	Open	10	PBS	25	74.8811356849	84.1510680754	275	UV-C LED		0.00039	0.00039	240	Tryptic Soy Broth (TSB)		40	40	1	275 nm seems to be quite ineffective for inactivation	19	87		Include	Direct Exposure (Single Lamp): A single UV lamp directly illuminating the target area or sample.	0.6	0.8	1200	4
116	45523.5	45523.5	XJJYWT@tr.pte.hu	Péter Szabó		58. Systematic evaluating and modeling of SARS-CoV-2 UVC disinfection; 10.1038/s41598-022-09930-2	Non-randomized Studies—of Interventions: Studies that assess the effects of interventions +out the use of random assignment. These can include observational studies, cohort studies, and case-control studies.	2022	Scientific Reports	D1	SARS-CoV-2	FDAARGOS_983 isolate SARS-CoV-2/human/USA/USA-WA1/2020	29867	ssRNA (+)	Yes		1000000	Open	0.3	PBS	25	99.683772234	99.9841510681	254	Low-Pressure Mercury Lamp	60				Cell supernatant, virus isolate suspension (eg. VERO E6 supernatant)	30	5	13	1	not specifically	40	35	Quality data	Include	Direct Exposure (Single Lamp): A single UV lamp directly illuminating the target area or sample.	2.5	3.8		5
117	45523.5	45523.5	XJJYWT@tr.pte.hu	Péter Szabó		58. Systematic evaluating and modeling of SARS-CoV-2 UVC disinfection; 10.1038/s41598-022-09930-2	Non-randomized Studies—of Interventions: Studies that assess the effects of interventions +out the use of random assignment. These can include observational studies, cohort studies, and case-control studies.	2022	Scientific Reports	D1	SARS-CoV-2	FDAARGOS_983 isolate SARS-CoV-2/human/USA/USA-WA1/2020	29867	ssRNA (+)	Yes		1000000	Open	0.3	EMEM +2% FBS	25	94.9881276637	99.6018928294	265	Low-Pressure Mercury Lamp	60				Cell supernatant, virus isolate suspension (eg. VERO E6 supernatant)	30	13	25	1	noted previously	40	35	noted previously, change in buffer solution changes dose	Include	Direct Exposure (Single Lamp): A single UV lamp directly illuminating the target area or sample.	1.3	2.4		5
118	45523.5	45523.5	SZJGACT.PTE@tr.pte.hu	Szentpéteri József László		9. Effect of inactivation methods on sars-cov-2 virion protein and structure; 10.3390/v13040562	Non-randomized Studies—of Interventions: Studies that assess the effects of interventions +out the use of random assignment. These can include observational studies, cohort studies, and case-control studies.	2021	VIRUSES	Q2	SARS-CoV-2	SARS-CoV-2/human/USA/USA-WA1/2020	29854	ssRNA (+)	Yes		104000000	Open	15	DMEM + 2% FBS	25	99.683772234	99.999999	254	UV sterilizing oven (ThermoFisher)				2	Cell supernatant, virus isolate suspension (eg. VERO E6 supernatant)		18.2	66.9	5	The amount of protein obtained after virion enrichment was consistent across all inactivation conditions; however, the quality of the viral proteins and virions varied based on the method and duration of inactivation.	0	153	high quality work, using Thermo-Fisher products. Some cricial data is missing and we are unable to quantify above 8 log reduction	Include	Multiple Lamps (Direct Exposure): Multiple UV lamps providing direct exposure to the target area or sample.	2.5	8	10	5
119	45523.5	45523.5	XJJYWT@tr.pte.hu	Péter Szabó		59. Tailored hybrid microbial water disinfection system using sequentially assembled microbial fuel cells and an ultraviolet C light-emitting diode; 10.1016/j.watres.2023.120482	Non-randomized Studies—of Interventions: Studies that assess the effects of interventions without the use of random assignment. These can include observational studies, cohort studies, and case-control studies.	2022	Water Research	D1																												No single UV-C that is appropriate	Exclude					5
120	45523.5	45523.5	XJJYWT@tr.pte.hu	Péter Szabó		60. Ultraviolet-C light at 222 nm has a high disinfecting spectrum in environments contaminated by infectious pathogens, including SARS-CoV-2; 10.1371/journal.pone.0294427	Non-randomized Studies—of Interventions: Studies that assess the effects of interventions without the use of random assignment. These can include observational studies, cohort studies, and case-control studies.	2023	PLOS ONE	Q1																												Surface	Exclude					3
121	45523.6	45523.6	XJJYWT@tr.pte.hu	Péter Szabó		61. UV 254 nm is more efficient than UV 222 nm in inactivating SARS-CoV-2 present in human saliva; 10.1016/j.pdpdt.2022.103015	Non-randomized Studies—of Interventions: Studies that assess the effects of interventions +out the use of random assignment. These can include observational studies, cohort studies, and case-control studies.	2022	Photodiagnosis and Photodynamic Therapy	Q2	SARS-CoV-2	Severe acute respiratory syndrome coronavirus 2 isolate SARS-CoV-2/human/BRA/SP02/2020, complete genome	29876	ssRNA (+)	Yes		200000	Open	1	natural human saliva	25		99.99	254	Low-Pressure Mercury Lamp	12000	0.004	0.004		Cell supernatant, virus isolate suspension (eg. VERO E6 supernatant)	75		10.4	1	Protein Damage: UV light below 230 nm is absorbed by both nucleic acids and proteins, causing damage to these biomolecules	3	34	Missing minimal doses	Include	Enclosed UV Box: An enclosed box or chamber specifically designed to house the UV lamp and target material.		4		2
122	45523.6	45523.6	XJJYWT@tr.pte.hu	Péter Szabó		61. UV 254 nm is more efficient than UV 222 nm in inactivating SARS-CoV-2 present in human saliva; 10.1016/j.pdpdt.2022.103015	Non-randomized Studies—of Interventions: Studies that assess the effects of interventions +out the use of random assignment. These can include observational studies, cohort studies, and case-control studies.	2022	Photodiagnosis and Photodynamic Therapy	Q2	SARS-CoV-2	Severe acute respiratory syndrome coronavirus 2 isolate SARS-CoV-2/human/BRA/SP02/2020, complete genome	29876	ssRNA (+)	Yes		4000000	Open	1	DMEM	25		99.99	254	Low-Pressure Mercury Lamp	12000	0.004	0.004		Cell supernatant, virus isolate suspension (eg. VERO E6 supernatant)	75		8.8	1	noted previously	3	34	noted previously, difference between solution	Include	Enclosed UV Box: An enclosed box or chamber specifically designed to house the UV lamp and target material.		4		2
123	45523.6	45523.6	XJJYWT@tr.pte.hu	Péter Szabó		61. UV 254 nm is more efficient than UV 222 nm in inactivating SARS-CoV-2 present in human saliva; 10.1016/j.pdpdt.2022.103015	Non-randomized Studies—of Interventions: Studies that assess the effects of interventions +out the use of random assignment. These can include observational studies, cohort studies, and case-control studies.	2022	Photodiagnosis and Photodynamic Therapy	Q2	SARS-CoV-2	Severe acute respiratory syndrome coronavirus 2 isolate SARS-CoV-2/human/BRA/SP02/2020, complete genome	29876	ssRNA (+)	Yes		4000000	Open	1	DMEM	25		99.99	222	Low-Pressure Mercury Lamp	12000	0.004	0.004		Cell supernatant, virus isolate suspension (eg. VERO E6 supernatant)	75		106	1	noted previously	3	34	Noted previously	Include	Enclosed UV Box: An enclosed box or chamber specifically designed to house the UV lamp and target material.		4		3
124	45523.6	45523.6	XJJYWT@tr.pte.hu	Péter Szabó		61. UV 254 nm is more efficient than UV 222 nm in inactivating SARS-CoV-2 present in human saliva; 10.1016/j.pdpdt.2022.103015	Non-randomized Studies—of Interventions: Studies that assess the effects of interventions +out the use of random assignment. These can include observational studies, cohort studies, and case-control studies.	2022	Photodiagnosis and Photodynamic Therapy	Q2	SARS-CoV-2	Severe acute respiratory syndrome coronavirus 2 isolate SARS-CoV-2/human/BRA/SP02/2020, complete genome	29876	ssRNA (+)	Yes		200000	Open	1	natural human saliva	25		99.99	222	Low-Pressure Mercury Lamp	12000	0.004	0.004		Cell supernatant, virus isolate suspension (eg. VERO E6 supernatant)	75		318.4	1	noted previously	3	34	staggering dose increase needed	Include	Enclosed UV Box: An enclosed box or chamber specifically designed to house the UV lamp and target material.		4		3
125	45523.6	45523.6	XJJYWT@tr.pte.hu	Péter Szabó		61. UV 254 nm is more efficient than UV 222 nm in inactivating SARS-CoV-2 present in human saliva; 10.1016/j.pdpdt.2022.103015	Non-randomized Studies—of Interventions: Studies that assess the effects of interventions +out the use of random assignment. These can include observational studies, cohort studies, and case-control studies.	2022	Photodiagnosis and Photodynamic Therapy	Q2	SARS-CoV-2	Severe acute respiratory syndrome coronavirus 2 isolate SARS-CoV-2/human/BRA/SP02/2020, complete genome	29876	ssRNA (+)	Yes		4000000	Open	1	PBS	25		99.99	222	Low-Pressure Mercury Lamp	12000	0.004	0.004		Cell supernatant, virus isolate suspension (eg. VERO E6 supernatant)	75		5.9	1	Noted previously	3	34	PBS seems the less resistant, there is data on different solutions in references	Include	Enclosed UV Box: An enclosed box or chamber specifically designed to house the UV lamp and target material.		4		3
126	45523.8	45523.8	XJJYWT@tr.pte.hu	Péter Szabó		62. UV Disinfection of Human Norovirus: Evaluating Infectivity Using a Genome-Wide PCR-Based Approach; 10.1021/acs.est.9b05747	Non-randomized Studies—of Interventions: Studies that assess the effects of interventions +out the use of random assignment. These can include observational studies, cohort studies, and case-control studies.	2023	Environmental Science & Technology	D1	Human norovirus	GII.4 Sydney	7564	ssRNA (+)	No		15000000	Open	0.22	PBS	25		99.99	254	Low-Pressure Mercury Lamp	0.16	0.00016	0.00016		biological sample (stool suspension)			152	1	The study notes that UV254 irradiation primarily causes damage to nucleic acids by inducing pyrimidine dimers. Specifically, pyrimidine bases (cytosine and thymine) are more photoreactive than purine bases, leading to the formation of both pyrimidine hydrates and pyrimidine dimers, which are critical to the inactivation process. Quote: "Specifically, pyrimidine bases are more photoreactive than p…	14	96	Lot of missing data on the setup unfortunately	Include	Direct Exposure (Single Lamp): A single UV lamp directly illuminating the target area or sample.		4		3	Mechanical Agitation
127	45524.5	45524.5	XJJYWT@tr.pte.hu	Péter Szabó		62. UV Disinfection of Human Norovirus: Evaluating Infectivity Using a Genome-Wide PCR-Based Approach; 10.1021/acs.est.9b05747	Non-randomized Studies—of Interventions: Studies that assess the effects of interventions +out the use of random assignment. These can include observational studies, cohort studies, and case-control studies.	2023	Environmental Science & Technology	D1	MS2	phage MS2 genome	3569	ssRNA (+)	No		1000000000	Open	0.22	PBS	25		99.99999	254	Low-Pressure Mercury Lamp	0.15	0.00016	0.00015		Cell supernatant, virus isolate suspension (eg. VERO E6 supernatant)			150	1	Our results suggest that HuNoV behaves similarly to other enteric (+) ssRNA viruses through UV 254 inactivation, although bacteriophage MS2 is more resistant because of its shorter genome.	14	96	noted previously	Include	Direct Exposure (Single Lamp): A single UV lamp directly illuminating the target area or sample.		5		5	Mechanical Agitation
128	45524.5	45524.5	XJJYWT@tr.pte.hu	Péter Szabó		63. UV Inactivation of Rotavirus and Tulane Virus Targets Different Components of the Virions; 10.1128/AEM.02436-19	Non-randomized Studies—of Interventions: Studies that assess the effects of interventions +out the use of random assignment. These can include observational studies, cohort studies, and case-control studies.	2020	APPLIED AND ENVIRONMENTAL MICROBIOLOGY	Q1	Rotavirus	OSU	18000	dsRNA	No		100000	Open	21	PBS	25	60.1892829447	99.9	254	Medium-Pressure Mercury Lamp				150	Waste water		7.5	37.5	1	Nucleic Acid Damage: Specifically, damage to the RV genome, including the VP7 and VP1 regions, leading to reduced amplification in PCR and a decrease in viral titers. Potential Proteomic Damage: Although not explicitly detailed for RV, the document suggests that UV irradiation can cause damage to viral capsid proteins, potentially affecting the virus's ability to bind to host receptors or replica…	24	43	Good standardization and data	Include	Direct Exposure (Single Lamp): A single UV lamp directly illuminating the target area or sample.	0.4	3	900	5	Magnetic Stirring
129	45524.5	45524.5	XJJYWT@tr.pte.hu	Péter Szabó		63. UV Inactivation of Rotavirus and Tulane Virus Targets Different Components of the Virions; 10.1128/AEM.02436-19	Non-randomized Studies—of Interventions: Studies that assess the effects of interventions +out the use of random assignment. These can include observational studies, cohort studies, and case-control studies.	2020	APPLIED AND ENVIRONMENTAL MICROBIOLOGY	Q1	Rotavirus	OSU	18000	dsRNA	No		100000	Open	21	PBS	25	99.8415106808	99.9993690427	222	Medium-Pressure Mercury Lamp				150	Waste water		7.5	27		We observed a linear correlation between the log10 reduction in the copy number of the VP7 gene of RV and 220-nm UV doses...suggesting that 220-nm irradiation caused damage to both the TV and RV genomes. "Treatment of viruses + 220-nm UV may compromise the structure of the capsid, such that some or all of the small segments of the RV genome escape from capsids that are no longer intact." The docu…	24	43	Good data	Include	Direct Exposure (Single Lamp): A single UV lamp directly illuminating the target area or sample.	2.8	5.2	450	5	Magnetic Stirring
130	45524.5	45524.6	XJJYWT@tr.pte.hu	Péter Szabó		63. UV Inactivation of Rotavirus and Tulane Virus Targets Different Components of the Virions; 10.1128/AEM.02436-19	Non-randomized Studies—of Interventions: Studies that assess the effects of interventions +out the use of random assignment. These can include observational studies, cohort studies, and case-control studies.	2020	APPLIED AND ENVIRONMENTAL MICROBIOLOGY	Q1	Tulane Virus	Tulane virus nonstructural polyprotein, capsid protein, and minor structural protein VP2 genes, complete cds	6714	ssRNA (+)	No		100000	Open	21	PBS	25	98.7410745882	99.999	254	Medium-Pressure Mercury Lamp				150	Waste water		7.5	30	1	Nucleic Acid Damage: The study reports that 254-nm UV irradiation caused damage to the TV RNA genome. Specifically, the reduction in the copy number of the TV NSP (nonstructural protein) gene was observed, indicating that the UV-C exposure mutagenized the viral genome, which prevented replication or translation of the viral RNA genomes. Quote: "We observed a decrease in TV-receptor interactions a…	24	43	noted previously, strain is documented in other articles for TV	Include	Direct Exposure (Single Lamp): A single UV lamp directly illuminating the target area or sample.	1.9	5	600	5	Magnetic Stirring
131	45524.6	45524.6	XJJYWT@tr.pte.hu	Péter Szabó		63. UV Inactivation of Rotavirus and Tulane Virus Targets Different Components of the Virions; 10.1128/AEM.02436-19	Non-randomized Studies—of Interventions: Studies that assess the effects of interventions +out the use of random assignment. These can include observational studies, cohort studies, and case-control studies.	2020	APPLIED AND ENVIRONMENTAL MICROBIOLOGY	Q1	Tulane Virus	Tulane virus nonstructural polyprotein, capsid protein, and minor structural protein VP2 genes, complete cds	6714	ssRNA (+)	No		100000	Open	21	PBS	25	99.9	99.999	222	Medium-Pressure Mercury Lamp				150	Waste water		7.5	30	1	Nucleic Acid Damage: The study found that 220-nm UV-C irradiation was more potent than 254-nm UV-C at damaging the TV RNA genome. There was a significant reduction in the copy number of the NSP gene segment of the TV genome, indicating that 220-nm UV-C caused substantial mutagenesis of the viral RNA, which affected the replication and transcription processes. Proteomic Damage: The study also indi…	24	43	noted previously	Include	Direct Exposure (Single Lamp): A single UV lamp directly illuminating the target area or sample.	3	6	600	5	Magnetic Stirring
132	45524.6	45524.6	XJJYWT@tr.pte.hu	Péter Szabó		64. UV Inactivation of SARS-CoV-2 across the UVC Spectrum: KrCl* Excimer, Mercury-Vapor, and Light-Emitting-Diode (LED) Sources; 10.1128/AEM.01532-21	Non-randomized Studies—of Interventions: Studies that assess the effects of interventions without the use of random assignment. These can include observational studies, cohort studies, and case-control studies.	2021	APPLIED AND ENVIRONMENTAL MICROBIOLOGY	Q1	SARS-CoV-2	Severe acute respiratory syndrome coronavirus 2 isolate SARS-CoV-2/human/USA/USA-WA1/2020, complete genome	29850	ssRNA (+)	Yes																							No applicable TCID50 or PFU	Exclude					5
133	45524.6	45524.6	XJJYWT@tr.pte.hu	Péter Szabó		65. UV inactivation of viruses in water: Its potential to mitigate current and future threats of viral infectious diseases; 10.35848/1347-4065/ac2b4f	Systematic Reviews: Instruments and criteria used to evaluate the quality and findings of systematic reviews.	2021	Japanese Journal of Applied Physics	Q3																												Review, we will write something similar	Exclude					5
134	45523.8	45524.6	SZJGACT.PTE@tr.pte.hu	Szentpéteri József László		11. Effect of spray-drying and ultraviolet C radiation as biosafety steps for CSFV and ASFV inactivation in porcine plasma; 10.1371/journal.pone.0249935	Non-randomized Studies—of Interventions: Studies that assess the effects of interventions +out the use of random assignment. These can include observational studies, cohort studies, and case-control studies.	2021	PLOS ONE	Q1	African swine fever virus	BA71V	170101	dsRNA	Yes	7943282		Contained	8000	DMEM + 10% FBS	25	97.1159684969	99.9997488114	254	Low-Pressure Mercury Lamp	300000				Biological sample (plasma)		750	6000	1	Exciting suggestion to combine two inactivation methods. They were satisfied + more than 4 log reduction.	2	66	Some crucial data is missing but part of the study is useful and interesting. Sample size is huge for normal lab investigations	Include	Flow-Through Reactor: A configuration where the target material flows through a reactor or tube exposed to UV light.	1.54	5.6		2
135	45524.6	45524.6	XJJYWT@tr.pte.hu	Péter Szabó		66. UV radiation sensitivity of bacteriophage PhiX174-A potential surrogate for SARS-CoV-2 in terms of radiation inactivation; 10.3934/microbiol.2023023	Non-randomized Studies—of Interventions: Studies that assess the effects of interventions +out the use of random assignment. These can include observational studies, cohort studies, and case-control studies.	2023	AIMS MICROBIOLOGY	Q2	PhiX174	Escherichia phage phiX174	5386	ssDNA	No		10000000	Open	3	SM buffer	25	90	99.9996837722	254	Germicidal UV Lamp	0.366	0.00366	0.00366		Cell supernatant, virus isolate suspension (eg. VERO E6 supernatant)		5	22	1	not at this time	9	11	Relatively clean data	Include	Direct Exposure (Single Lamp): A single UV lamp directly illuminating the target area or sample.	1	4.54	60	5
136	45524.6	45524.6	SZJGACT.PTE@tr.pte.hu	Szentpéteri József László		10. Effect of intermittent irradiation and fluence-response of 222 nm ultraviolet light on SARS-CoV-2 contamination; 10.1016/j.pdpdt.2021.102184	Non-randomized Studies—of Interventions: Studies that assess the effects of interventions without the use of random assignment. These can include observational studies, cohort studies, and case-control studies.	2021	Photodiagnosis and Photodynamic Therapy	Q2																												Samples were spread on surface, on a 7cm plate and dried	Exclude					2
137	45524.6	45524.6	SZJGACT.PTE@tr.pte.hu	Szentpéteri József László		13. Effective inactivation of Nipah virus in serum samples for safe processing in low-containment laboratories; 10.1186/s12985-020-01425-8	Non-randomized Studies—of Interventions: Studies that assess the effects of interventions without the use of random assignment. These can include observational studies, cohort studies, and case-control studies.	2021	Virology Journal	Q2																												UVC was not used	Exclude					3
138	45524.6	45524.6	XJJYWT@tr.pte.hu	Péter Szabó		66. UV radiation sensitivity of bacteriophage PhiX174-A potential surrogate for SARS-CoV-2 in terms of radiation inactivation; 10.3934/microbiol.2023023	Non-randomized Studies—of Interventions: Studies that assess the effects of interventions +out the use of random assignment. These can include observational studies, cohort studies, and case-control studies.	2023	AIMS MICROBIOLOGY	Q2	PhiX174	Escherichia phage phiX174	5386	ssDNA	No		10000000	Open	3	SM buffer	25	92.0567176528	99.999	222	Excimer Lamp (e.g., Krypton Chloride, KrCl)	0.098	0.00098	0.00098		Cell supernatant, virus isolate suspension (eg. VERO E6 supernatant)		1.8	6.4	1	noted previously	9	11	noted previously	Include	Direct Exposure (Single Lamp): A single UV lamp directly illuminating the target area or sample.	1.1	5	80	5
139	45524.6	45524.7	SZJGACT.PTE@tr.pte.hu	Szentpéteri József László		14. Effectiveness of 222-nm ultraviolet light on disinfecting SARS-CoV-2 surface contamination; 10.1016/j.ajic.2020.08.022	Non-randomized Studies—of Interventions: Studies that assess the effects of interventions without the use of random assignment. These can include observational studies, cohort studies, and case-control studies.	2021	AMERICAN JOURNAL OF INFECTION CONTROL	Q2	SARS-CoV-2	2019-nCoV/Japan/AI/I-004/2020																							Sample is dried surface				Exclude					3
140	45524.6	45524.7	XJJYWT@tr.pte.hu	Péter Szabó		50. Rapid inactivation of SARS-CoV-2 with Deep-UV LED irradiation; 10.1080/22221751.2020.1796529	Non-randomized Studies—of Interventions: Studies that assess the effects of interventions without the use of random assignment. These can include observational studies, cohort studies, and case-control studies.	2020	Emerging Microbes & Infections	D1																												Not applicable studytype	Exclude					1
141	45524.7	45524.7	SZJGACT.PTE@tr.pte.hu	Szentpéteri József László		15. Efficiency improvement of AlGaN-based deep-ultraviolet light-emitting diodes and their virus inactivation application; 10.35848/1347-4065/ac10f2	Non-randomized Studies—of Interventions: Studies that assess the effects of interventions +out the use of random assignment. These can include observational studies, cohort studies, and case-control studies.	2021	Japanese Journal of Applied Physics	Q3	SARS-CoV-2	2019-nCoV/Japan/TY/WK-521/2020	29878	ssRNA (+)	Yes		180000	Open	0.75	EMEM	25	99.9	99.999	275	UV-C LED	56	0.00258	0.00258	2.2	Cell supernatant, virus isolate suspension (eg. VERO E6 supernatant)	50	5.7	9.4		2 UV setups; different in distance and irradiance; finally distance is mentioned	0	30	Irradiance steup changed for testing	Include		3	5	100	4
142	45524.7	45524.7	XJJYWT@tr.pte.hu	Péter Szabó		30. Inactivation of Material from SARS-CoV-2-Infected Primary Airway Epithelial Cell Cultures; 10.3390/mps4010007	Non-randomized Studies—of Interventions: Studies that assess the effects of interventions +out the use of random assignment. These can include observational studies, cohort studies, and case-control studies.	2021	Methods and Protocols	Q2	SARS-CoV-2	USA-WA1/2020	29850	ssRNA (+)	Yes		3500000	Open	1	DMEM + 2% FBS	25		99.999	254	UV Crosslinker (VWR® catalog #89131-484)					Cell supernatant, virus isolate suspension (eg. VERO E6 supernatant)			200	5	not at this time	1	55	Crosslinker type of device again (differs from previous ones), but now only max dose is given	Include	Enclosed UV Box: An enclosed box or chamber specifically designed to house the UV lamp and target material.		5	300	2
143	45524.7	45524.7	XJJYWT@tr.pte.hu	Péter Szabó		67. UVC disinfects SARS-CoV-2 by induction of viral genome damage +out apparent effects on viral morphology and proteins; 10.1038/s41598-021-93231-7	Non-randomized Studies—of Interventions: Studies that assess the effects of interventions +out the use of random assignment. These can include observational studies, cohort studies, and case-control studies.	2021	Scientific Reports	D1	SARS‑CoV‑2	SARS-CoV-2/JPN/TY/WK-521	29878	ssRNA (+)	Yes	50000		Open	5	DMEM + 10% FBS	24	90	99.999	254	Low-Pressure Mercury Lamp	0.0005	0.0005	0.0005	5	Cell supernatant, virus isolate suspension (eg. VERO E6 supernatant)	300	2.5	15	1	The study reported significant damage to the viral genome, including strand breaks and potential pyrimidine dimer formation. The study specifically noted that UVC exposure did not result in observable damage to the viral proteins, including the spike (S) and nucleocapsid (N) proteins.	17	31	POSSIBLE TO LEAVE PROTEIN INTACT, could this be the threshold for "Inactivation"	Include	Direct Exposure (Single Lamp): A single UV lamp directly illuminating the target area or sample.	1	5	30	5
144	45524.7	45524.7	XJJYWT@tr.pte.hu	Péter Szabó		68. UVC inactivation of MS2-phage in drinking water â€“ Modelling and field testing; 10.1016/j.watres.2021.117496	Non-randomized Studies—of Interventions: Studies that assess the effects of interventions +out the use of random assignment. These can include observational studies, cohort studies, and case-control studies.	2021	Water Research	D1	MS2	phage MS2 genome	3569	ssRNA (+)	No		1000000	Contained	100	PBS	25	99.9920567177	99.9998415107	254	Low-Pressure Mercury Lamp	12000	0.00029	0.00029	206.4	Water		60	400	1	not at this time	36	73	Data on ms2 again, interesting exposure times	Include	Direct Exposure (Single Lamp): A single UV lamp directly illuminating the target area or sample.	4.1	5.8	1377	3	Magnetic Stirring
145	45524.7	45524.7	SZJGACT.PTE@tr.pte.hu	Szentpéteri József László		17. Evaluation of disinfection efficacy of single UV-C, and UV-A followed by UV-C LED irradiation on Escherichia coli, B. spizizenii and MS2 bacteriophage, in water; 10.1016/j.scitotenv.2022.160256	Non-randomized Studies—of Interventions: Studies that assess the effects of interventions +out the use of random assignment. These can include observational studies, cohort studies, and case-control studies.	2023	SCIENCE OF THE TOTAL ENVIRONMENT	D1	MS2	ATCC® 15597-B1™	3433	ssRNA (+)	No		1000000	Open	0.1	PBS	25	80.0473768503	99.9970487908	267	UV-C LED	0.0056	0.00096	0.00096		Water	50	12	93	1	MS2 is notably resistant to UV light in general	20	135	Exposure time is missing for UVC, otherwise, good quality data, solid work	Include	Direct Exposure (Single Lamp): A single UV lamp directly illuminating the target area or sample.	0.7	4.53		4	Magnetic Stirring
146	45524.7	45524.7	XJJYWT@tr.pte.hu	Péter Szabó		69. UV-C irradiation is highly effective in inactivating SARS-CoV-2 replication; 10.1038/s41598-021-85425-w	Non-randomized Studies—of Interventions: Studies that assess the effects of interventions without the use of random assignment. These can include observational studies, cohort studies, and case-control studies.	2021	Scientific Reports	D1	SARS-CoV-2	Severe acute respiratory syndrome coronavirus 2 isolate SARS-CoV-2/human/ITA/INMI1/2020, complete genome (2019-nCoV/Italy-INMI1 FULLY SEQUENCED THE SAME)	29867	ssRNA (+)	Yes																							Not applicable TCID50 or PFU	Exclude					5
147	45524.7	45524.7	SZJGACT.PTE@tr.pte.hu	Szentpéteri József László		17. Evaluation of disinfection efficacy of single UV-C, and UV-A followed by UV-C LED irradiation on Escherichia coli, B. spizizenii and MS2 bacteriophage, in water; 10.1016/j.scitotenv.2022.160256	Non-randomized Studies—of Interventions: Studies that assess the effects of interventions +out the use of random assignment. These can include observational studies, cohort studies, and case-control studies.	2023	SCIENCE OF THE TOTAL ENVIRONMENT	D1	MS2	ATCC® 15597-B1™	3433	ssRNA (+)	No		1000000	Open	0.1	PBS	25	80.0473768503	99.9951022118	278	UV-C LED	0.0056	0.00096	0.00096		Water	50	21	126	1	MS2 is notably resistant to UV light in general, even uncoated. More resistant to higher nm UV	20	135	Robust data, some are in the text; exposure time is missing	Include	Direct Exposure (Single Lamp): A single UV lamp directly illuminating the target area or sample.	0.7	4.31		4	Magnetic Stirring
148	45524.7	45524.7	XJJYWT@tr.pte.hu	Péter Szabó		70. UV-C light-based surface disinfection: Analysis of its virucidal efficacy using a bacteriophage model; 10.1055/s-0042-1746562	Non-randomized Studies—of Interventions: Studies that assess the effects of interventions without the use of random assignment. These can include observational studies, cohort studies, and case-control studies.	2022	Laryngo-Rhino-Otologie	Q4																												Not applicable studytype	Exclude					3
149	45524.7	45524.7	XJJYWT@tr.pte.hu	Péter Szabó		71. Viral Inactivation with Emphasis on SARS-CoV-2 Using Physical and Chemical Disinfectants; 10.1155/2021/9342748	Systematic Reviews: Instruments and criteria used to evaluate the quality and findings of systematic reviews.	2021	SCIENTIFIC WORLD JOURNAL	Q2																												Not applicable studytype	Exclude					5
150	45524.7	45524.7	XJJYWT@tr.pte.hu	Péter Szabó		72. Wavelength dependence of ultraviolet light inactivation for SARS-CoV-2 omicron variants; 10.1038/s41598-023-36610-6	Non-randomized Studies—of Interventions: Studies that assess the effects of interventions +out the use of random assignment. These can include observational studies, cohort studies, and case-control studies.	2023	Scientific Reports	D1	SARS-CoV-2	Severe acute respiratory syndrome coronavirus 2 isolate Omicron BA.2 genome assembly, chromosome: 1	29850	ssRNA (+)	Yes	490000		Open	0.6	DMEM + 10% FBS	25	20.5671765276	68.3772233983	200	Laser					Cell supernatant, virus isolate suspension (eg. VERO E6 supernatant)		3	18	1	The study specifically mentions RNA damage as observed through quantitative reverse transcription polymerase chain reaction (RT-qPCR) analysis. The reduction in RNA amplification after UV-C exposure indicates that the UV light caused damage to the viral RNA. The study implies that UV-C exposure likely causes damage to the protein layer that shields the RNA, particularly below 240 nm, where protei…	5	50	good data	Include	Direct Exposure (Single Lamp): A single UV lamp directly illuminating the target area or sample.	0.1	0.5		5	Mechanical Agitation
151	45524.7	45524.7	XJJYWT@tr.pte.hu	Péter Szabó		72. Wavelength dependence of ultraviolet light inactivation for SARS-CoV-2 omicron variants; 10.1038/s41598-023-36610-6	Non-randomized Studies—of Interventions: Studies that assess the effects of interventions +out the use of random assignment. These can include observational studies, cohort studies, and case-control studies.	2023	Scientific Reports	D1	SARS-CoV-2	Severe acute respiratory syndrome coronavirus 2 isolate Omicron BA.2 genome assembly, chromosome: 1	29850	ssRNA (+)	Yes	490000		Open	0.6	DMEM + 10% FBS	25	49.8812766373	99.3690426555	222	Laser					Cell supernatant, virus isolate suspension (eg. VERO E6 supernatant)		3	18	1	noted previously	5	50	missing UV-C setup details though	Include	Direct Exposure (Single Lamp): A single UV lamp directly illuminating the target area or sample.	0.3	2.2		5	Mechanical Agitation
152	45524.7	45524.8	XJJYWT@tr.pte.hu	Péter Szabó		72. Wavelength dependence of ultraviolet light inactivation for SARS-CoV-2 omicron variants; 10.1038/s41598-023-36610-6	Non-randomized Studies—of Exposures: Research focused on the effects of exposures or risk factors +out randomization. This includes cohort, case-control, and cross-sectional studies.	2023	Scientific Reports	D1	SARS-CoV-2	Severe acute respiratory syndrome coronavirus 2 isolate Omicron BA.2 genome assembly, chromosome: 1	29850	ssRNA (+)	Yes	490000		Open	0.6	DMEM + 10% FBS	25	49.8812766373	98.4151068075	240	Laser					Cell supernatant, virus isolate suspension (eg. VERO E6 supernatant)		3	18	1	noted previously	5	50	noted previously	Include	Direct Exposure (Single Lamp): A single UV lamp directly illuminating the target area or sample.	0.3	1.8		5	Mechanical Agitation
153	45524.8	45524.8	XJJYWT@tr.pte.hu	Péter Szabó		72. Wavelength dependence of ultraviolet light inactivation for SARS-CoV-2 omicron variants; 10.1038/s41598-023-36610-6	Non-randomized Studies—of Interventions: Studies that assess the effects of interventions +out the use of random assignment. These can include observational studies, cohort studies, and case-control studies.	2023	Scientific Reports	D1	SARS-CoV-2	Severe acute respiratory syndrome coronavirus 2 isolate Omicron BA.2 genome assembly, chromosome: 1	29850	ssRNA (+)	Yes	490000		Open	0.6	DMEM + 10% FBS	25	68.3772233983	99.9	260	Laser					Cell supernatant, virus isolate suspension (eg. VERO E6 supernatant)		3	17	1	Noted previously	5	50	noted previously	Include	Direct Exposure (Single Lamp): A single UV lamp directly illuminating the target area or sample.	0.5	3		5	Mechanical Agitation
154	45524.7	45524.8	SZJGACT.PTE@tr.pte.hu	Szentpéteri József László		18. Evaluation of the effectiveness of the surepure turbulator ultraviolet-C irradiation equipment on inactivation of different enveloped and non-enveloped viruses inoculated in commercially collected liquid animal plasma; 10.1371/journal.pone.0212332	Non-randomized Studies—of Interventions: Studies that assess the effects of interventions +out the use of random assignment. These can include observational studies, cohort studies, and case-control studies.	2019	PLOS ONE	Q1	Pseudorabies virus	NIA3	143460	dsDNA	Yes	3162277.66017		Contained	8000	EMEM	25	99.9683772234	99.9999987411	254	Low-Pressure Mercury Lamp	30000				Biological sample (plasma)		750	9000	1	Enveloped viruses were found to be more susceptible to UV-C irradiation compared to non-enveloped viruses. This suggests that the external lipid bilayer of enveloped viruses may make them more vulnerable to the damaging effects of UV-C, which can cause lipid peroxidation.The study notes that traditionally, DNA is more sensitive to UV-C due to the presence of thymine, which can form thymine dimers…	2	87	Data on 'lamp to sample distance' is missing. Exposure duration might be calculated from the formulas	Include	Flow-Through Reactor: A configuration where the target material flows through a reactor or tube exposed to UV light.	3.5	7.9		4
155	45524.8	45524.8	XJJYWT@tr.pte.hu	Péter Szabó		72. Wavelength dependence of ultraviolet light inactivation for SARS-CoV-2 omicron variants; 10.1038/s41598-023-36610-6	Non-randomized Studies—of Interventions: Studies that assess the effects of interventions +out the use of random assignment. These can include observational studies, cohort studies, and case-control studies.	2023	Scientific Reports	D1	SARS-CoV-2	SARS-CoV-2/human/JPN/TY41-702/2022	29721	ssRNA (+)	Yes	120000		Open	0.6	DMEM + 10% FBS	25	49.8812766373	99.3690426555	220	Laser					Cell supernatant, virus isolate suspension (eg. VERO E6 supernatant)		3	18	1	noted previously	5	50	noted previously	Include	Direct Exposure (Single Lamp): A single UV lamp directly illuminating the target area or sample.	0.3	2.2		5	Mechanical Agitation
156	45524.8	45524.8	XJJYWT@tr.pte.hu	Péter Szabó		72. Wavelength dependence of ultraviolet light inactivation for SARS-CoV-2 omicron variants; 10.1038/s41598-023-36610-6	Non-randomized Studies—of Interventions: Studies that assess the effects of interventions +out the use of random assignment. These can include observational studies, cohort studies, and case-control studies.	2023	Scientific Reports	D1	SARS-CoV-2	SARS-CoV-2/human/JPN/TY41-702/2022	29721	ssRNA (+)	Yes	120000		Open	0.6	DMEM + 10% FBS	25	68.3772233983	99.9	260	Laser					Cell supernatant, virus isolate suspension (eg. VERO E6 supernatant)		3	18	1	noted previously	5	50	only 220 and 260nm are noted for this version of omicron	Include	Direct Exposure (Single Lamp): A single UV lamp directly illuminating the target area or sample.	0.5	3		5	Mechanical Agitation
157	45524.8	45524.8	SZJGACT.PTE@tr.pte.hu	Szentpéteri József László		18. Evaluation of the effectiveness of the surepure turbulator ultraviolet-C irradiation equipment on inactivation of different enveloped and non-enveloped viruses inoculated in commercially collected liquid animal plasma; 10.1371/journal.pone.0212332	Non-randomized Studies—of Interventions: Studies that assess the effects of interventions +out the use of random assignment. These can include observational studies, cohort studies, and case-control studies.	2019	PLOS ONE	Q1	Porcine reproductive and respiratory syndrome virus	vP21	15430	ssRNA (+)	Yes	26302.679919		Contained	8000	SGM + 5% FBS	25	99.9619810604	99.9999619811	254	Low-Pressure Mercury Lamp	30000				Biological sample (serum)		750	1500	1	noted previously	2	87	noted previously	Include	Flow-Through Reactor: A configuration where the target material flows through a reactor or tube exposed to UV light.	3.42	6.42		4
158	45524.8	45524.8	SZJGACT.PTE@tr.pte.hu	Szentpéteri József László		18. Evaluation of the effectiveness of the surepure turbulator ultraviolet-C irradiation equipment on inactivation of different enveloped and non-enveloped viruses inoculated in commercially collected liquid animal plasma; 10.1371/journal.pone.0212332	Non-randomized Studies—of Interventions: Studies that assess the effects of interventions +out the use of random assignment. These can include observational studies, cohort studies, and case-control studies.	2019	PLOS ONE	Q1	Porcine epidemic diarrhea virus	CV777	28030	ssRNA (+)	Yes	50118.7233627		Contained	8000	PBS + EMEM	25	99.8004737685	99.9998415107	254	Medium-Pressure Mercury Lamp	30000				Biological sample (plasma)		750	3000	1	noted previously	2	87	noted previously	Include	Flow-Through Reactor: A configuration where the target material flows through a reactor or tube exposed to UV light.	27	5.8		4
159	45524.8	45524.8	SZJGACT.PTE@tr.pte.hu	Szentpéteri József László		18. Evaluation of the effectiveness of the surepure turbulator ultraviolet-C irradiation equipment on inactivation of different enveloped and non-enveloped viruses inoculated in commercially collected liquid animal plasma; 10.1371/journal.pone.0212332	Non-randomized Studies—of Interventions: Studies that assess the effects of interventions +out the use of random assignment. These can include observational studies, cohort studies, and case-control studies.	2019	PLOS ONE	Q1	Bovine viral diarrhea virus	1-NADL	12570	ssRNA (+)	Yes	31622.7766017		Contained	8000	SGM + 5% FBS	25	96.8377223398	99.9999996019	254	Low-Pressure Mercury Lamp	30000				Biological sample (plasma)		750	3000	1	noted previously	2	87	noted previously	Include	Flow-Through Reactor: A configuration where the target material flows through a reactor or tube exposed to UV light.	1.5	8.4		4
160	45524.8	45524.8	SZJGACT.PTE@tr.pte.hu	Szentpéteri József László		18. Evaluation of the effectiveness of the surepure turbulator ultraviolet-C irradiation equipment on inactivation of different enveloped and non-enveloped viruses inoculated in commercially collected liquid animal plasma; 10.1371/journal.pone.0212332	Non-randomized Studies—of Interventions: Studies that assess the effects of interventions +out the use of random assignment. These can include observational studies, cohort studies, and case-control studies.	2019	PLOS ONE	Q1	Classical swine fever virus	Alfort/187	12300	ssRNA (+)	Yes	154881.661891		Contained	8000	SGM + 5% of FBS	25	99.3690426555	99.99999	254	Low-Pressure Mercury Lamp	30000				Biological sample (plasma)		750	3000	1	noted previously	2	87	noted previously	Include	Flow-Through Reactor: A configuration where the target material flows through a reactor or tube exposed to UV light.	2.2	7		4
161	45524.8	45524.8	SZJGACT.PTE@tr.pte.hu	Szentpéteri József László		18. Evaluation of the effectiveness of the surepure turbulator ultraviolet-C irradiation equipment on inactivation of different enveloped and non-enveloped viruses inoculated in commercially collected liquid animal plasma; 10.1371/journal.pone.0212332	Non-randomized Studies—of Interventions: Studies that assess the effects of interventions +out the use of random assignment. These can include observational studies, cohort studies, and case-control studies.	2019	PLOS ONE	Q1	Swine influenza virus	H1N1 A/Swine/Spain/SF11131/2017	13150	ssRNA (-)	Yes	501187.233627		Contained	8000	DMEM + 5% FBS	25	94.9881276637	99.9999992057	254	Low-Pressure Mercury Lamp	30000				Biological sample (plasma)		750	3000	1	noted previously	2	87	noted previously	Include	Flow-Through Reactor: A configuration where the target material flows through a reactor or tube exposed to UV light.	1.3	8.1		4
162	45524.8	45524.8	SZJGACT.PTE@tr.pte.hu	Szentpéteri József László		18. Evaluation of the effectiveness of the surepure turbulator ultraviolet-C irradiation equipment on inactivation of different enveloped and non-enveloped viruses inoculated in commercially collected liquid animal plasma; 10.1371/journal.pone.0212332	Non-randomized Studies—of Interventions: Studies that assess the effects of interventions +out the use of random assignment. These can include observational studies, cohort studies, and case-control studies.	2019	PLOS ONE	Q1	Senecavirus A	BRA/UEL-PR/15	7310	ssRNA (+)	No	269153.480393		Contained	8000	SGM + 10% FBS	25	96.284647709	99.9999936904	254	Low-Pressure Mercury Lamp	30000				Biological sample (plasma)		750	6000	1	noted previously	2	87	noted previously	Include	Flow-Through Reactor: A configuration where the target material flows through a reactor or tube exposed to UV light.	1.43	7.2		4
163	45524.8	45524.8	SZJGACT.PTE@tr.pte.hu	Szentpéteri József László		18. Evaluation of the effectiveness of the surepure turbulator ultraviolet-C irradiation equipment on inactivation of different enveloped and non-enveloped viruses inoculated in commercially collected liquid animal plasma; 10.1371/journal.pone.0212332	Non-randomized Studies—of Interventions: Studies that assess the effects of interventions +out the use of random assignment. These can include observational studies, cohort studies, and case-control studies.	2019	PLOS ONE	Q1	Swine vesicular disease virus	UK-72	7390	ssRNA (+)	No	1000000		Contained	8000	SGM + 5% FBS	25	99	99.9999984151	254	Low-Pressure Mercury Lamp	30000				Biological sample (plasma)		750	9000	1	noted previously	2	87	noted previously	Include	Flow-Through Reactor: A configuration where the target material flows through a reactor or tube exposed to UV light.	2	7.8		4
164	45524.8	45524.8	SZJGACT.PTE@tr.pte.hu	Szentpéteri József László		18. Evaluation of the effectiveness of the surepure turbulator ultraviolet-C irradiation equipment on inactivation of different enveloped and non-enveloped viruses inoculated in commercially collected liquid animal plasma; 10.1371/journal.pone.0212332	Non-randomized Studies—of Interventions: Studies that assess the effects of interventions +out the use of random assignment. These can include observational studies, cohort studies, and case-control studies.	2019	PLOS ONE	Q1	Porcine circovirus 2	genotype b isolate Sp-10-7-54-13	1770	ssDNA	No	5754.39937337		Contained	8000	SGM + 10% FBS + EMEM	25	99	99.9450459126	254	Low-Pressure Mercury Lamp	30000				Biological sample (plasma)		750	9000	1	noted previously	2	87	noted previously	Include	Flow-Through Reactor: A configuration where the target material flows through a reactor or tube exposed to UV light.	2	3.26		4
165	45524.8	45524.8	SZJGACT.PTE@tr.pte.hu	Szentpéteri József László		18. Evaluation of the effectiveness of the surepure turbulator ultraviolet-C irradiation equipment on inactivation of different enveloped and non-enveloped viruses inoculated in commercially collected liquid animal plasma; 10.1371/journal.pone.0212332	Non-randomized Studies—of Interventions: Studies that assess the effects of interventions +out the use of random assignment. These can include observational studies, cohort studies, and case-control studies.	2019	PLOS ONE	Q1	Porcine parvovirus	NADL-2	5070	ssDNA	No	275422.870334		Contained	8000	SGM + 5% FBS + 1% EMEM	25	99.3690426555	99.9999954291	254	Low-Pressure Mercury Lamp	30000				Biological sample (plasma)		750	3000	1	noted previously	2	87	noted previously	Include	Flow-Through Reactor: A configuration where the target material flows through a reactor or tube exposed to UV light.	2.2	7.34		5
166	45524.8	45524.8	SZJGACT.PTE@tr.pte.hu	Szentpéteri József László		19. Fabrication of Ag-doped ZnO/PAN composite nanofibers by electrospinning: Photocatalytic and antiviral activities; 10.1007/s11814-021-1037-4	Non-randomized Studies—of Interventions: Studies that assess the effects of interventions without the use of random assignment. These can include observational studies, cohort studies, and case-control studies.	2022	Korean Journal of Chemical Engineering	Q2																												It is not a UVC-range exposure, even though 254 nm is mentioned	Exclude					3
167	45524.8	45524.8	SZJGACT.PTE@tr.pte.hu	Szentpéteri József László		20. Focused multivector ultraviolet (FMUV) technology rapidly eradicates SARS-CoV-2 in-vitro: Implications for hospital disinfection of COVID-19 environments; 10.1016/j.ajic.2022.02.001	Non-randomized Studies—of Interventions: Studies that assess the effects of interventions without the use of random assignment. These can include observational studies, cohort studies, and case-control studies.	2022	American Journal of Infection Control	Q1																												surface	Exclude					3
168	45524.8	45524.8	SZJGACT.PTE@tr.pte.hu	Szentpéteri József László		21. Handheld Multispectral Fluorescence Imaging System to Detect and Disinfect Surface Contamination; 10.3390/s21217222	Non-randomized Studies—of Interventions: Studies that assess the effects of interventions without the use of random assignment. These can include observational studies, cohort studies, and case-control studies.	2021	Sensors	Q1	Influensa A																											Surface; not exclusively UVC	Exclude					3
169	45524.8	45524.8	SZJGACT.PTE@tr.pte.hu	Szentpéteri József László		22. Hepatitis E virus is effectively inactivated by methylene blue plus light treatment; 10.1111/trf.17108	Non-randomized Studies—of Interventions: Studies that assess the effects of interventions without the use of random assignment. These can include observational studies, cohort studies, and case-control studies.	2022	Transfusion	Q1																												Missing data on PFU or TCID	Exclude					2
170	45524.8	45524.8	SZJGACT.PTE@tr.pte.hu	Szentpéteri József László		23. Hepatitis E virus is effectively inactivated in platelet concentrates by ultraviolet C light; 10.1111/vox.12936	Non-randomized Studies—of Interventions: Studies that assess the effects of interventions without the use of random assignment. These can include observational studies, cohort studies, and case-control studies.	2020	Transfusion Medicine	Q3																												Missing PFU or TCID data	Exclude					3
171	45524.8	45524.9	SZJGACT.PTE@tr.pte.hu	Szentpéteri József László		24. Immunogenic properties of SARS-CoV-2 inactivated by ultraviolet light; 10.1007/s00705-022-05530-7	Non-randomized Studies—of Interventions: Studies that assess the effects of interventions +out the use of random assignment. These can include observational studies, cohort studies, and case-control studies.	2022	Archives of Virology	Q3	SARS-CoV-2	SARS-CoV-2/human/RUS/Dubrovka/2020	29785	ssRNA (+)	Yes	562341325.19		Open	50	DMEM + 5% FBS	25	99	99.9999822172	254	Low-Pressure Mercury Lamp	30000	0.00029	0.00029	30	Cell supernatant, virus isolate suspension (eg. VERO E6 supernatant)	300			1	UVC light successfully deactivated viruses but maintained the integrity of epitopes. Such preservation enables the use of UV-inactivated virus preparations in developing diagnostic tests and vaccine production.	2	79	Only "UV Dose Specification Minimum (mJ/cm²)" and maximum is missing. Otherwise solid work, vaccine-related data.	Include	Direct Exposure (Single Lamp): A single UV lamp directly illuminating the target area or sample.	2	6.75	120	4
172	45524.9	45524.9	SZJGACT.PTE@tr.pte.hu	Szentpéteri József László		25. In Vitro Virucidal Effects of Ultraviolet Light Prototypes on RNA viruses; https://hdl.handle.net/11573/1681572	Non-randomized Studies—of Interventions: Studies that assess the effects of interventions without the use of random assignment. These can include observational studies, cohort studies, and case-control studies.	2023	Archives of Virology	Q3																												Not UVC design & data	Exclude					2
173	45524.9	45524.9	SZJGACT.PTE@tr.pte.hu	Szentpéteri József László		26. Inactivation and genome damage of rotavirus and a human norovirus surrogate by monochloramine treatment and sequential application with UV; 10.1016/j.watres.2022.119309	Non-randomized Studies—of Interventions: Studies that assess the effects of interventions without the use of random assignment. These can include observational studies, cohort studies, and case-control studies.	2022	Water Research	D1	Rotavirus																											Sequential UV254-monochloramine disinfection experiment together, which may influence the results.	Exclude					3
174	45525.5	45525.6	SZJGACT.PTE@tr.pte.hu	Szentpéteri József László		27. Inactivation of HCoV-NL63 and SARS-CoV-2 in aqueous solution by 254 nm UV-C; 10.1016/j.jphotobiol.2023.112755	Non-randomized Studies—of Interventions: Studies that assess the effects of interventions +out the use of random assignment. These can include observational studies, cohort studies, and case-control studies.	2023	JOURNAL OF PHOTOCHEMISTRY AND PHOTOBIOLOGY B-BIOLOGY	Q1	Human Coronavirus	NL63	27553	ssRNA (+)	Yes	50000		Contained	3	DMEM + 2% FBS	25	90	99.9	254	Low-Pressure Mercury Lamp	18000			1.12	Water		1.12	3.37	2	The study does not explicitly list the observed damage types in the study but emphasizes the need for precise and standardized experimental conditions to accurately assess UV-C inactivation rates and suggests that understanding the molecular mechanisms of UV inactivation is crucial for future research. A trend towards greater inactivation by UV-C exposure was observed in stirred samples compared …	6	88	Even though they claim for crucial minimal information of studies on UV-inactivation, UV light intensity and smple distance from the lamp is missing. Otherwise, solid work.	Include	Multiple Lamps (Direct Exposure): Multiple UV lamps providing direct exposure to the target area or sample.	1	3	3.37	5	Magnetic Stirring
175	45525.6	45525.6	SZJGACT.PTE@tr.pte.hu	Szentpéteri József László		27. Inactivation of HCoV-NL63 and SARS-CoV-2 in aqueous solution by 254 nm UV-C; 10.1016/j.jphotobiol.2023.112755	Non-randomized Studies—of Interventions: Studies that assess the effects of interventions +out the use of random assignment. These can include observational studies, cohort studies, and case-control studies.	2023	JOURNAL OF PHOTOCHEMISTRY AND PHOTOBIOLOGY B-BIOLOGY	Q1	Human Coronavirus	NL63	27553	ssRNA (+)	Yes	50000		Contained	3	PBS	25	90	99.9	254	Low-Pressure Mercury Lamp	18000			1.18	Water		1.18	3.54	2	noted previously	6	88	noted previously	Include	Multiple Lamps (Direct Exposure): Multiple UV lamps providing direct exposure to the target area or sample.	1	3	3.54	5	Magnetic Stirring
176	45525.6	45525.6	SZJGACT.PTE@tr.pte.hu	Szentpéteri József László		27. Inactivation of HCoV-NL63 and SARS-CoV-2 in aqueous solution by 254 nm UV-C; 10.1016/j.jphotobiol.2023.112755	Non-randomized Studies—of Interventions: Studies that assess the effects of interventions +out the use of random assignment. These can include observational studies, cohort studies, and case-control studies.	2023	JOURNAL OF PHOTOCHEMISTRY AND PHOTOBIOLOGY B-BIOLOGY	Q1	SARS-CoV-2	USA-WA1/2020, NR-52281	29850	ssRNA (+)	Yes	50000		Contained	3	DMEM + 2% FBS	25	90	99.9	254	Low-Pressure Mercury Lamp	18000			1.1	Water		1.1	3.3	2	noted previously	6	88	noted previously	Include	Multiple Lamps (Direct Exposure): Multiple UV lamps providing direct exposure to the target area or sample.	1	3	3.3	5	Magnetic Stirring
177	45525.6	45525.6	SZJGACT.PTE@tr.pte.hu	Szentpéteri József László		27. Inactivation of HCoV-NL63 and SARS-CoV-2 in aqueous solution by 254 nm UV-C; 10.1016/j.jphotobiol.2023.112755	Non-randomized Studies—of Interventions: Studies that assess the effects of interventions +out the use of random assignment. These can include observational studies, cohort studies, and case-control studies.	2023	JOURNAL OF PHOTOCHEMISTRY AND PHOTOBIOLOGY B-BIOLOGY	Q1	SARS-CoV-2	USA-WA1/2020, NR-52281	29850	ssRNA (+)	Yes	50000		Contained	3	PBS	25	90	99.9	254	Low-Pressure Mercury Lamp	18000			1.1	Water		1.1	3.3	2	noted previously	6	88	noted previously	Include	Multiple Lamps (Direct Exposure): Multiple UV lamps providing direct exposure to the target area or sample.	1	3	3.3	5	Magnetic Stirring
178	45525.6	45525.8	SZJGACT.PTE@tr.pte.hu	Szentpéteri József László		28. Inactivation of health-related microorganisms in water using UV light-emitting diodes; 10.2166/ws.2019.022	Non-randomized Studies—of Interventions: Studies that assess the effects of interventions +out the use of random assignment. These can include observational studies, cohort studies, and case-control studies.	2019	WATER SCIENCE AND TECHNOLOGY-WATER SUPPLY	Q2	Bacteriophage MS2	15597-B1 (ATCC)	3569	ssRNA (+)	No		1000000	Open	1	PBS	20	90	99.99	265	UV-C LED		0.00099	0.00099	2	Cell supernatant, virus isolate suspension (eg. VERO E6 supernatant)	80	18.1	105.2	4	The study primarily documents nucleic acid damage as the key outcome of UV-C exposure, + some mention of proteomic damage, particularly in viruses, contributing to their inactivation. This indicates a complex interaction between UV-C radiation and microorganism structural integrity, influencing the overall inactivation process. The document discusses variability in UV-C inactivation rates across …	7	34	UV setup is not complete or just refers another study.	Include	Multiple Lamps (Direct Exposure): Multiple UV lamps providing direct exposure to the target area or sample.	1	4	2000	4	Magnetic Stirring
179	45525.8	45525.8	SZJGACT.PTE@tr.pte.hu	Szentpéteri József László		28. Inactivation of health-related microorganisms in water using UV light-emitting diodes; 10.2166/ws.2019.022	Non-randomized Studies—of Interventions: Studies that assess the effects of interventions +out the use of random assignment. These can include observational studies, cohort studies, and case-control studies.	2019	WATER SCIENCE AND TECHNOLOGY-WATER SUPPLY	Q2	Bacteriophage MS2	15597-B1 (ATCC)	3569	ssRNA (+)	No		1000000	Open	1	PBS	20	90	99.99	280	UV-C LED		0.00099	0.00099	2	Cell supernatant, virus isolate suspension (eg. VERO E6 supernatant)	80	30.3	122.1	4	noted previously	7	34	noted previously	Include	Multiple Lamps (Direct Exposure): Multiple UV lamps providing direct exposure to the target area or sample.	1	4	2000	4	Magnetic Stirring
180	45525.8	45525.8	SZJGACT.PTE@tr.pte.hu	Szentpéteri József László		28. Inactivation of health-related microorganisms in water using UV light-emitting diodes; 10.2166/ws.2019.022	Non-randomized Studies—of Interventions: Studies that assess the effects of interventions +out the use of random assignment. These can include observational studies, cohort studies, and case-control studies.	2019	WATER SCIENCE AND TECHNOLOGY-WATER SUPPLY	Q2	Feline calicivirus	F-9 ATCC® VR-782™	7677	ssRNA (+)	No		1000000	Open	1	MEM (Minimum Essential Medium)	20	90	99.99	265	UV-C LED		0.00099	0.00099	2	Cell supernatant, virus isolate suspension (eg. VERO E6 supernatant)	80	6.7	33.4	4	noted previously	7	34	noted previously	Include	Multiple Lamps (Direct Exposure): Multiple UV lamps providing direct exposure to the target area or sample.	1	4	2000	4	Magnetic Stirring
181	45525.8	45525.8	SZJGACT.PTE@tr.pte.hu	Szentpéteri József László		28. Inactivation of health-related microorganisms in water using UV light-emitting diodes; 10.2166/ws.2019.022	Non-randomized Studies—of Interventions: Studies that assess the effects of interventions +out the use of random assignment. These can include observational studies, cohort studies, and case-control studies.	2019	WATER SCIENCE AND TECHNOLOGY-WATER SUPPLY	Q2	Feline calicivirus	F-9 ATCC® VR-782™	7677	ssRNA (+)	No		1000000	Open	1	MEM + 5% FBS	20	90	99.99	280	UV-C LED		0.00099	0.00099	2	Cell supernatant, virus isolate suspension (eg. VERO E6 supernatant)	80	9	38.8	4	noted previously	7	34	noted previously	Include	Multiple Lamps (Direct Exposure): Multiple UV lamps providing direct exposure to the target area or sample.	1	4	2000	4	Magnetic Stirring
182	45525.8	45525.9	SZJGACT.PTE@tr.pte.hu	Szentpéteri József László		28. Inactivation of health-related microorganisms in water using UV light-emitting diodes; 10.2166/ws.2019.022	Non-randomized Studies—of Interventions: Studies that assess the effects of interventions +out the use of random assignment. These can include observational studies, cohort studies, and case-control studies.	2019	WATER SCIENCE AND TECHNOLOGY-WATER SUPPLY	Q2	Escherichia coli bacteriophage Q-β	Enterobacteria phage Qbeta	4215	ssRNA (+)	No		1000000	Open	1	PBS	20	90	99.99	265	UV-C LED		0.00099	0.00099	2	Cell supernatant, virus isolate suspension (eg. VERO E6 supernatant)		8.9	42	8	noted previously	7	34	noted previously	Include	Multiple Lamps (Direct Exposure): Multiple UV lamps providing direct exposure to the target area or sample.	1	4	2000	4	Magnetic Stirring
183	45525.9	45525.9	SZJGACT.PTE@tr.pte.hu	Szentpéteri József László		28. Inactivation of health-related microorganisms in water using UV light-emitting diodes; 10.2166/ws.2019.022	Non-randomized Studies—of Interventions: Studies that assess the effects of interventions +out the use of random assignment. These can include observational studies, cohort studies, and case-control studies.	2019	WATER SCIENCE AND TECHNOLOGY-WATER SUPPLY	Q2	Escherichia coli bacteriophage Q-β	Enterobacteria phage Qbeta	4215	ssRNA (+)	No		1000000	Open	1	PBS	20	90	99.99	280	UV-C LED		0.00099	0.00099	2	Cell supernatant, virus isolate suspension (eg. VERO E6 supernatant)		16	73.2	8	noted previously	7	34	noted previously	Include	Multiple Lamps (Direct Exposure): Multiple UV lamps providing direct exposure to the target area or sample.	1	4	2000	4	Magnetic Stirring
184	45525.9	45525.9	SZJGACT.PTE@tr.pte.hu	Szentpéteri József László		29. Inactivation of Japanese encephalitis virus in plasma by methylene blue combined with visible light and in platelet concentrates by ultraviolet C light; 10.1111/trf.16021	Non-randomized Studies—of Interventions: Studies that assess the effects of interventions without the use of random assignment. These can include observational studies, cohort studies, and case-control studies.	2020	TRANSFUSION MEDICINE	Q3																												Crucial details missing on inactivation. References are unclear	Exclude					1
185	45526.8	45526.8	SZJGACT.PTE@tr.pte.hu	Szentpéteri József László		31. Inactivation of phage phiX174 by UV(254) and free chlorine: Structure impairment and function loss; 10.1016/j.jenvman.2023.117962	Non-randomized Studies—of Interventions: Studies that assess the effects of interventions +out the use of random assignment. These can include observational studies, cohort studies, and case-control studies.	2023	JOURNAL OF ENVIRONMENTAL MANAGEMENT	D1	Escherichia phage phiX174	ATCC 13706-B1	5386	ssDNA	No		10000000000	Contained	10	PBS	25	94.9881276637	99.999	254	Low-Pressure Mercury Lamp	75000	0.00001	0.00003	30	Cell supernatant, virus isolate suspension (eg. VERO E6 supernatant)		0.5	12	1	Overall, the study concludes that both UV254 and FC effectively inactivate phiX174 by damaging both the viral genome and proteins, + each treatment affecting the virus differently. UV254 primarily causes direct nucleic acid damage, while FC leads to more pronounced proteomic damage, influencing the overall inactivation process. Nucleic Acid Damage: UV254 Exposure: The primary mechanism of damage …	51	81	Very solid work, valuable data. Distance of sample from the lamp is not provided but might be calculated from the formula?	Include	Direct Exposure (Single Lamp): A single UV lamp directly illuminating the target area or sample.	1.3	5	240	5	Magnetic Stirring
186	45526.8	45526.8	SZJGACT.PTE@tr.pte.hu	Szentpéteri József László		32. Inactivation of SARS-CoV-2 and COVID-19 Patient Samples for Contemporary Immunology and Metabolomics Studies; 10.4049/immunohorizons.2200005	Non-randomized Studies—of Interventions: Studies that assess the effects of interventions +out the use of random assignment. These can include observational studies, cohort studies, and case-control studies.	2022	ImmunoHorizons	Q2	SARS-CoV-2	USA-WA1/2020	29850	ssRNA (+)	Yes		120000	Open	2	PBS	25		99.999	254	Germicidal UV Lamp	40000	0.004	0.004	1800	Cell supernatant, virus isolate suspension (eg. VERO E6 supernatant)	25		7200	1	In conclusion, the document primarily discusses the effectiveness of UV-C irradiation in viral inactivation + some insights into potential indirect effects on protein assays and direct impacts on metabolomic profiles. However, detailed mechanisms of how UV-C irradiation specifically causes proteomic and nucleic acid damage are not extensively covered in the text. Proteomic Damage: The study sugge…	0	105	There was only one duration time. Distance is not specified (20-30mm from the lamp). Unclear data on the doses and inactivation, only that is below detection limit	Include	Enclosed UV Box: An enclosed box or chamber specifically designed to house the UV lamp and target material.		5	1800	2
187	45526.8	45526.8	SZJGACT.PTE@tr.pte.hu	Szentpéteri József László		33. Inactivation of SARS-CoV-2 infectivity in platelet concentrates or plasma following treatment with ultraviolet C light or with methylene blue combined with visible light; 10.1111/trf.17238	Non-randomized Studies—of Interventions: Studies that assess the effects of interventions without the use of random assignment. These can include observational studies, cohort studies, and case-control studies.	2022	Transfusion	Q1		SARS-CoV-2																										Nor TCID neither PFU only FFU	Exclude					1
188	45527.5	45527.5	SZJGACT.PTE@tr.pte.hu	Szentpéteri József László		34. Inactivation of SARS-CoV-2 isolates from lineages B.1.1.7 (Alpha), P.1 (Gamma) and B.1.110 by heating and UV irradiation; 10.1016/j.jviromet.2021.114216	Non-randomized Studies—of Interventions: Studies that assess the effects of interventions +out the use of random assignment. These can include observational studies, cohort studies, and case-control studies.	2021	Journal of Virological Methods	Q3	SARS-CoV-2	SARS-CoV-2/Human/USA/KY-CDC-LC0038160/2021	29714	ssRNA (+)	Yes	316227766.017		Contained	0.2	PBS	25	68.3772233983	99.999999	254	Germicidal UV Lamp	0.1	0.0001	0.0001	150	Cell supernatant, virus isolate suspension (eg. VERO E6 supernatant)	600	15	180	1	The study demonstrates that UV-C exposure is effective in inactivating SARS-CoV-2, most likely through nucleic acid damage that renders the virus non-infectious. However, specific details on proteomic damage are not provided, indicating that the primary observed effect relates to the virus's RNA and overall infectivity reduction. UV-C irradiation was found to be effective in inactivating the viru…	0	22	Minimal, but very clear article from methodology point of view. There is no clear, obvious difference between lineages based on the presented data.	Include	Direct Exposure (Single Lamp): A single UV lamp directly illuminating the target area or sample.	0.5	8	1800	3
189	45527.5	45527.6	SZJGACT.PTE@tr.pte.hu	Szentpéteri József László		34. Inactivation of SARS-CoV-2 isolates from lineages B.1.1.7 (Alpha), P.1 (Gamma) and B.1.110 by heating and UV irradiation; 10.1016/j.jviromet.2021.114216	Non-randomized Studies—of Interventions: Studies that assess the effects of interventions +out the use of random assignment. These can include observational studies, cohort studies, and case-control studies.	2021	Journal of Virological Methods	Q3	SARS-CoV-2	SARS-CoV-2/human/DEU/SARS-CoV-2_P.1_VeroE6_210419_P3/2021	29809	ssRNA (+)	Yes	316227766.017		Contained	0.2	PBS	25	68.3772233983	99.999999	254	Germicidal UV Lamp	0.1	0.0001	0.0001	150	Cell supernatant, virus isolate suspension (eg. VERO E6 supernatant)	600	15	180	1	Mentioned previously	0	22	Mentioned previously	Include	Direct Exposure (Single Lamp): A single UV lamp directly illuminating the target area or sample.	0.5	8	1800	4
190	45527.6	45527.6	SZJGACT.PTE@tr.pte.hu	Szentpéteri József László		34. Inactivation of SARS-CoV-2 isolates from lineages B.1.1.7 (Alpha), P.1 (Gamma) and B.1.110 by heating and UV irradiation; 10.1016/j.jviromet.2021.114216	Non-randomized Studies—of Interventions: Studies that assess the effects of interventions +out the use of random assignment. These can include observational studies, cohort studies, and case-control studies.	2021	Journal of Virological Methods	Q3	SARS-CoV-2	Alpha variant (VOC-202012/01) B.1.1.7	29903	ssRNA (+)	Yes	316227766.017		Contained	0.2	PBS	25	68.3772233983	99.999999	254	Germicidal UV Lamp	0.1	0.0001	0.0001	150	Cell supernatant, virus isolate suspension (eg. VERO E6 supernatant)	600	15	180	1	mentioned previously	0	22	mentioned previously	Include	Direct Exposure (Single Lamp): A single UV lamp directly illuminating the target area or sample.	0.5	8	1800	4
191	45527.6	45527.6	SZJGACT.PTE@tr.pte.hu	Szentpéteri József László		35. Inactivation of severe fever with thrombocytopenia syndrome virus for improved laboratory safety; 10.1016/j.jobb.2020.02.002	Non-randomized Studies—of Interventions: Studies that assess the effects of interventions without the use of random assignment. These can include observational studies, cohort studies, and case-control studies.	2020	Journal of Biosafety and Biosecurity	Q2																												Not UVC	Exclude					3
192	45527.6	45527.9	SZJGACT.PTE@tr.pte.hu	Szentpéteri József László		36. Inactivation of three emerging viruses â€“ severe acute respiratory syndrome coronavirus, Crimeanâ€“Congo haemorrhagic fever virus and Nipah virus â€“ in platelet concentrates by ultraviolet C light and in plasma by methylene blue plus visible light; 10.1111/vox.12888	Non-randomized Studies—of Interventions: Studies that assess the effects of interventions +out the use of random assignment. These can include observational studies, cohort studies, and case-control studies.	2020	VOX SANGUINIS	Q2	SARS-CoV-2	Frankfurt 1	29727	ssRNA (+)	Yes	630957.34448		Open	375	DMEM + 2% FBS	25	99.9601892829	99.9748811357	254	Low-Pressure Mercury Lamp	7	0.007	0.007		Biological sample (plasma)		50	200	2	The observed nucleic acid damage due to UV-C exposure in the study effectively inactivated SARS-CoV, CCHFV, and NiV by disrupting their RNA, leading to a loss of infectivity. While specific proteomic damage is not detailed, the overall inactivation of the viruses implies that UV-C may also affect viral proteins to some extent. Nucleic Acid Damage: SARS-CoV, CCHFV, and NiV: The study demonstrates …	0	43	Exposure duration is missing. Some data are in the references only.	Include	Multiple Lamps (Direct Exposure): Multiple UV lamps providing direct exposure to the target area or sample.	3.4	3.6		3	Mechanical Agitation
193	45528.4	45528.4	SZJGACT.PTE@tr.pte.hu	Szentpéteri József László		36. Inactivation of three emerging viruses â€“ severe acute respiratory syndrome coronavirus, Crimeanâ€“Congo haemorrhagic fever virus and Nipah virus â€“ in platelet concentrates by ultraviolet C light and in plasma by methylene blue plus visible light; 10.1111/vox.12888	Non-randomized Studies—of Interventions: Studies that assess the effects of interventions +out the use of random assignment. These can include observational studies, cohort studies, and case-control studies.	2020	VOX SANGUINIS	Q2	Crimean-Congo hemorrhagic fever virus	Afg09-2990	19207	ssRNA (-)	Yes	158489.319246		Open	375	DMEM + 2% FBS	25	99.8415106808	99.8741074588	254	Low-Pressure Mercury Lamp	7	0.007	0.007		Biological sample (plasma)		50	200	2	Mentioned previously	0	43	Mentioned previously	Include	Multiple Lamps (Direct Exposure): Multiple UV lamps providing direct exposure to the target area or sample.	2.8	2.9		3	Mechanical Agitation
194	45528.4	45528.4	SZJGACT.PTE@tr.pte.hu	Szentpéteri József László		36. Inactivation of three emerging viruses â€“ severe acute respiratory syndrome coronavirus, Crimeanâ€“Congo haemorrhagic fever virus and Nipah virus â€“ in platelet concentrates by ultraviolet C light and in plasma by methylene blue plus visible light; 10.1111/vox.12888	Non-randomized Studies—of Interventions: Studies that assess the effects of interventions +out the use of random assignment. These can include observational studies, cohort studies, and case-control studies.	2020	VOX SANGUINIS	Q2	Nipah virus	NV/MY/99/VRI-0626	18246	ssRNA (-)	Yes	1584893.19246		Open	375	DMEM + 2% FBS	25	99.4988127664	99.9974881136	254	Low-Pressure Mercury Lamp	7	0.007	0.007		Biological sample (plasma)		50	200	2	Mentioned before	0	43	Mentioned before	Include	Multiple Lamps (Direct Exposure): Multiple UV lamps providing direct exposure to the target area or sample.	2.3	4.6		3	Mechanical Agitation
195	45528.4	45528.8	SZJGACT.PTE@tr.pte.hu	Szentpéteri József László		37. Inactivation of yellow fever virus in plasma after treatment + methylene blue and visible light and in platelet concentrates following treatment + ultraviolet C light; 10.1111/trf.15332	Non-randomized Studies—of Interventions: Studies that assess the effects of interventions +out the use of random assignment. These can include observational studies, cohort studies, and case-control studies.	2019	TRANSFUSION	Q1	Yellow fever virus	YFV-17D	10730	ssRNA (+)	Yes		218776.162395	Open	375	MEM + 10% FBS	25	99.3690426555	99.9748811357	254	Low-Pressure Mercury Lamp	7	0.007	0.007		Biological sample (plasma)		50	200	2	The study primarily documents nucleic acid damage as the key factor in the inactivation of YFV by UV-C exposure, leading to a significant reduction in viral infectivity. While specific details on proteomic damage are not provided, the overall effectiveness of UV-C in reducing viral infectivity suggests that there may also be some degree of proteomic damage, particularly to viral envelope proteins.	0	25	UVC setup is considered usual "THERAFLEX UV-Platelets system" - whatever it means... No data on distance, exposure duration.	Include	Multiple Lamps (Direct Exposure): Multiple UV lamps providing direct exposure to the target area or sample.	2.2	3.6		3	Mechanical Agitation
196	45528.8	45528.8	SZJGACT.PTE@tr.pte.hu	Szentpéteri József László		38. Irradiation by a Combination of Different Peak-Wavelength Ultraviolet-Light Emitting Diodes Enhances the Inactivation of Influenza A Viruses; 10.3390/microorganisms8071014	Non-randomized Studies—of Interventions: Studies that assess the effects of interventions without the use of random assignment. These can include observational studies, cohort studies, and case-control studies.	2020	Microorganisms	Q2																												No PFU, TCID	Exclude					3
197	45528.8	45528.8	SZJGACT.PTE@tr.pte.hu	Szentpéteri József László		39. Mechanism and efficacy of virus inactivation by a microplasma UV lamp generating monochromatic UV irradiation at 222 nm; 10.1016/j.watres.2020.116386	Non-randomized Studies—of Interventions: Studies that assess the effects of interventions +out the use of random assignment. These can include observational studies, cohort studies, and case-control studies.	2020	Water Research	D1	Human adenovirus 2	Adenoid 6	2907	dsDNA	No		31622.7766017	Open	10.5	PBS	25	90	99.99	222	Microplasma UV lamp bellow, medium pressure UV lamp above	0.05	0.00005	0.00005		Cell supernatant, virus isolate suspension (eg. VERO E6 supernatant)	40	5	26.1	2	The study highlights that microplasma UV irradiation primarily causes proteomic damage, particularly to the viral capsid proteins, leading to a significant reduction in infectivity. While there was also nucleic acid damage, the primary mechanism of inactivation was through capsid disruption, which was more effective than targeting the viral genome. Comparison + Other UV Sources: The study also co…	33	55	Two UV lamps were used at the same time. Microplasma UV lamp bellow from 40mm at 222nm, medium pressure UV lamp above from 500mm at 223nm. Exposure duration is missing	Include	Multiple Lamps (Direct Exposure): Multiple UV lamps providing direct exposure to the target area or sample.	1	4		5	Mechanical Agitation
198	45528.8	45528.8	SZJGACT.PTE@tr.pte.hu	Szentpéteri József László		40. Mechanisms of SARS-CoV-2 Inactivation using UVC Laser Radiation; 10.1101/2023.02.03.526944	Non-randomized Studies—of Interventions: Studies that assess the effects of interventions without the use of random assignment. These can include observational studies, cohort studies, and case-control studies.	2023	Preprint at Biorxiv	No impact factor																												It is not peer reviewed	Exclude					1
199	45528.8	45528.8	SZJGACT.PTE@tr.pte.hu	Szentpéteri József László		41. Methods of Inactivation of SARS-CoV-2 for Downstream Biological Assays; 10.1093/infdis/jiaa507	Non-randomized Studies—of Interventions: Studies that assess the effects of interventions +out the use of random assignment. These can include observational studies, cohort studies, and case-control studies.	2020	JOURNAL OF INFECTIOUS DISEASES	D1	SARS-CoV-2	SARS-CoV-2/human/GBR/liverpool_strain/2020	29870	ssRNA (+)	Yes		11000000	Open	0.25	DMEM + 2% FBS	0	90	99.99	254	UVP CL-1000 UV Crosslinker	40				Cell supernatant, virus isolate suspension (eg. VERO E6 supernatant)	60	10	400	5	The study highlights that UV-C exposure primarily causes nucleic acid damage through pyrimidine dimer formation and reactive oxygen species generation, leading to viral inactivation. Proteomic damage, such as heat-induced protein denaturation and chemical disruption of the viral lipid envelope, also plays a crucial role in inactivating the virus. Both nucleic acid and proteomic damages are essent…	0	71	They use several methods but many details are missing from the UV treatment, setup.	Include	Enclosed UV Box: An enclosed box or chamber specifically designed to house the UV lamp and target material.	1	4		2
200	45528.8	45528.8	SZJGACT.PTE@tr.pte.hu	Szentpéteri József László		42. Monitoring SARS-CoV-2 decontamination by dry heat and ultraviolet treatment with a swine coronavirus as a surrogate; 10.1016/j.infpip.2020.100103	Non-randomized Studies—of Interventions: Studies that assess the effects of interventions without the use of random assignment. These can include observational studies, cohort studies, and case-control studies.	2021	Infection Prevention in Practice	Q3																												Surface	Exclude					1
201	45530.6	45530.8	SZJGACT.PTE@tr.pte.hu	Szentpéteri József László		43. New ultraviolet C light-based method for pathogen inactivation of red blood cell units; 10.1111/trf.17098	Non-randomized Studies—of Interventions: Studies that assess the effects of interventions +out the use of random assignment. These can include observational studies, cohort studies, and case-control studies.	2022	TRANSFUSION	Q1	Encephalomyocarditis virus	EMC-D variant, RNA, complete genome (This strain is indistinguishable antigenically from strain MM and Mengo encephalomyocarditis virus)	7829	ssRNA (+)	No	6606934.48008		Contained	300	PAGGS-C	22		99.9205671765	254	Low-Pressure Mercury Lamp	7	0.007	0.007		Biological sample (plasma)			4500	2	These findings highlight that UV-C treatment is effective in significantly reducing the viral load in RBC units across a range of viruses, + varying degrees of effectiveness depending on the specific virus. Virus Inactivation Efficacy: The study demonstrated that UV-C treatment significantly inactivated all tested viruses in RBC units. The inactivation effectiveness varied among different viruses…	0	29	Distance, exposure duration, there was only one exposure, so no minimum	Include	Multiple Lamps (Direct Exposure): Multiple UV lamps providing direct exposure to the target area or sample.		3.1		4	Mechanical Agitation
202	45530.8	45530.8	SZJGACT.PTE@tr.pte.hu	Szentpéteri József László		43. New ultraviolet C light-based method for pathogen inactivation of red blood cell units; 10.1111/trf.17098	Non-randomized Studies—of Interventions: Studies that assess the effects of interventions +out the use of random assignment. These can include observational studies, cohort studies, and case-control studies.	2022	TRANSFUSION	Q1	Pseudorabies virus	Suid herpesvirus 1, strain Aujeszky	953	dsDNA	Yes	2187761.62395		Contained	300	PAGGS-C	22		99.8004737685	254	Low-Pressure Mercury Lamp	7	0.007	0.007		Biological sample (plasma)			4500	2	mentioned previously	0	29	mentioned previously	Include	Multiple Lamps (Direct Exposure): Multiple UV lamps providing direct exposure to the target area or sample.		2.7		4	Mechanical Agitation
203	45530.8	45530.8	SZJGACT.PTE@tr.pte.hu	Szentpéteri József László		43. New ultraviolet C light-based method for pathogen inactivation of red blood cell units; 10.1111/trf.17098	Non-randomized Studies—of Interventions: Studies that assess the effects of interventions +out the use of random assignment. These can include observational studies, cohort studies, and case-control studies.	2022	TRANSFUSION	Q1	Vesicular stomatitis Indiana virus	Indiana Lab V-520-001-522	11161	ssRNA (-)	Yes	269153480.393		Contained	300	PAGGS-C	22		99.9987410746	254	Low-Pressure Mercury Lamp	7	0.007	0.007		Biological sample (plasma)			4500	2	mentioned previously	0	29	mentioned previously	Include	Multiple Lamps (Direct Exposure): Multiple UV lamps providing direct exposure to the target area or sample.		4.9		4	Mechanical Agitation
204	45530.8	45530.8	SZJGACT.PTE@tr.pte.hu	Szentpéteri József László		43. New ultraviolet C light-based method for pathogen inactivation of red blood cell units; 10.1111/trf.17098	Non-randomized Studies—of Interventions: Studies that assess the effects of interventions +out the use of random assignment. These can include observational studies, cohort studies, and case-control studies.	2022	TRANSFUSION	Q1	Sindbis virus	AR-339 p270 nonstructural polyprotein, p230 nonstructural polyprotein, hypothetical protein, and truncated polyprotein genes	11699	ssRNA (+)	Yes	8317637.71103		Contained	300	PAGGS-C	22		99.9949881277	254	Low-Pressure Mercury Lamp	7	0.007	0.007		Biological sample (plasma)			4500	2	mentioned previously	0	29	mentioned previously	Include	Multiple Lamps (Direct Exposure): Multiple UV lamps providing direct exposure to the target area or sample.		4.3		4	Mechanical Agitation
205	45530.8	45530.8	SZJGACT.PTE@tr.pte.hu	Szentpéteri József László		43. New ultraviolet C light-based method for pathogen inactivation of red blood cell units; 10.1111/trf.17098	Non-randomized Studies—of Interventions: Studies that assess the effects of interventions +out the use of random assignment. These can include observational studies, cohort studies, and case-control studies.	2022	TRANSFUSION	Q1	Porcine parvovirus	NADL-2 M123	5075	ssDNA	No	177827941.004		Contained	300	PAGGS-C	22		99.9999205672	254	Low-Pressure Mercury Lamp	7	0.007	0.007		Biological sample (plasma)			4500	2	mentioned previously	0	29	mentioned previously	Include	Multiple Lamps (Direct Exposure): Multiple UV lamps providing direct exposure to the target area or sample.		6.1		4	Mechanical Agitation
206	45530.8	45530.8	SZJGACT.PTE@tr.pte.hu	Szentpéteri József László		43. New ultraviolet C light-based method for pathogen inactivation of red blood cell units; 10.1111/trf.17098	Non-randomized Studies—of Interventions: Studies that assess the effects of interventions +out the use of random assignment. These can include observational studies, cohort studies, and case-control studies.	2022	TRANSFUSION	Q1	Hepatitis A virus	polyprotein RNA	7423	ssRNA (+)	No	398107.170553		Contained	300	PAGGS-C	22		99.9949881277	254	Low-Pressure Mercury Lamp	7	0.007	0.007		Biological sample (plasma)			4500	2	mentioned previously	0	29	mentioned previously	Include	Multiple Lamps (Direct Exposure): Multiple UV lamps providing direct exposure to the target area or sample.		4.3		4	Mechanical Agitation
207	45530.8	45530.8	SZJGACT.PTE@tr.pte.hu	Szentpéteri József László		43. New ultraviolet C light-based method for pathogen inactivation of red blood cell units; 10.1111/trf.17098	Non-randomized Studies—of Interventions: Studies that assess the effects of interventions +out the use of random assignment. These can include observational studies, cohort studies, and case-control studies.	2022	TRANSFUSION	Q1	Feline calicivirus	FCV-2280	7683	ssRNA (+)	No	6309573.4448		Contained	300	PAGGS-C	22		99.9800473769	254	Low-Pressure Mercury Lamp	7	0.007	0.007		Biological sample (plasma)			4500	2	mentioned previously	0	29	mentioned previously	Include	Multiple Lamps (Direct Exposure): Multiple UV lamps providing direct exposure to the target area or sample.		3.7		4	Mechanical Agitation
208	45530.8	45530.8	SZJGACT.PTE@tr.pte.hu	Szentpéteri József László		43. New ultraviolet C light-based method for pathogen inactivation of red blood cell units; 10.1111/trf.17098	Non-randomized Studies—of Interventions: Studies that assess the effects of interventions +out the use of random assignment. These can include observational studies, cohort studies, and case-control studies.	2022	TRANSFUSION	Q1	Bovine viral diarrhea virus	1-NADL	12573	ssRNA (+)	Yes	12589254.1179		Contained	300	PAGGS-C	22		99.8415106808	254	Low-Pressure Mercury Lamp	7	0.007	0.007		Biological sample (plasma)			4500	2	mentioned previously	0	29	99.8415106808	Include	Multiple Lamps (Direct Exposure): Multiple UV lamps providing direct exposure to the target area or sample.		2.8		4	Mechanical Agitation
209	45530.8	45530.9	SZJGACT.PTE@tr.pte.hu	Szentpéteri József László		44. Optimized parameters for effective SARS-CoV-2 inactivation using UVC-LED at 275Â nm; 10.1038/s41598-022-20813-4	Non-randomized Studies—of Interventions: Studies that assess the effects of interventions +out the use of random assignment. These can include observational studies, cohort studies, and case-control studies.	2022	Scientific Reports	D1	SARS-CoV-2	SARS-CoV-2/human/KOR/KCDC03-NCCP43326/2021	29848	ssRNA (+)	Yes	31600		Open	0.1	DMEM	25	99.9066745699	99.9947519254	275	UV-C LED	800	0.08	0.48	2	Cell supernatant, virus isolate suspension (eg. VERO E6 supernatant)	100	10	480	1	hese observations confirm that the UV-C light damages the nucleic acids of viruses, leading to a disruption of their genetic processes and effective inactivation. Formation of Pyrimidine Dimers in DNA and RNA: The text explains that UV-C exposure leads to the formation of pyrimidine dimers in the viral DNA and RNA. These dimers are photoproducts that disrupt the processes of DNA replication and t…	9	9	This is a role model article! Great, clear data and writing. Only stirring methos is missing	Include	Direct Exposure (Single Lamp): A single UV lamp directly illuminating the target area or sample.	3.03	4.28	60	5
210	45530.9	45530.9	SZJGACT.PTE@tr.pte.hu	Szentpéteri József László		44. Optimized parameters for effective SARS-CoV-2 inactivation using UVC-LED at 275Â nm; 10.1038/s41598-022-20813-4	Non-randomized Studies—of Interventions: Studies that assess the effects of interventions +out the use of random assignment. These can include observational studies, cohort studies, and case-control studies.	2022	Scientific Reports	D1	SARS-CoV-2	SARS-CoV-2/human/KOR/KCDC03-NCCP43326/2021	29848	ssRNA (+)	Yes	31600		Open	0.1	DMEM	25	99.8693829112	99.9936904266	275	UV-C LED	800	0.02	0.08	5	Cell supernatant, virus isolate suspension (eg. VERO E6 supernatant)	200	10	160	1	noted previously	9	9	noted previously, by the way, it is interesting that they used 275nm instead of 254	Include	Direct Exposure (Single Lamp): A single UV lamp directly illuminating the target area or sample.	2.884	4.2	20	5
211	45530.9	45530.9	SZJGACT.PTE@tr.pte.hu	Szentpéteri József László		44. Optimized parameters for effective SARS-CoV-2 inactivation using UVC-LED at 275Â nm; 10.1038/s41598-022-20813-4	Non-randomized Studies—of Interventions: Studies that assess the effects of interventions +out the use of random assignment. These can include observational studies, cohort studies, and case-control studies.	2022	Scientific Reports	D1	SARS-CoV-2	SARS-CoV-2/human/KOR/KCDC03-NCCP43326/2021	29848	ssRNA (+)	Yes	31600		Open	0.1	DMEM	25	99.499965465	99.9066745699	275	UV-C LED	800	0.013	0.027	10	Cell supernatant, virus isolate suspension (eg. VERO E6 supernatant)	300	13	27	1	noted previously	9	9	noted previously	Include	Direct Exposure (Single Lamp): A single UV lamp directly illuminating the target area or sample.	2.301	3.03	20	5
212	45530.9	45530.9	SZJGACT.PTE@tr.pte.hu	Szentpéteri József László		44. Optimized parameters for effective SARS-CoV-2 inactivation using UVC-LED at 275Â nm; 10.1038/s41598-022-20813-4	Non-randomized Studies—of Interventions: Studies that assess the effects of interventions +out the use of random assignment. These can include observational studies, cohort studies, and case-control studies.	2022	Scientific Reports	D1	SARS-CoV-2	SARS-CoV-2/human/KOR/KCDC03-NCCP43326/2021	29848	ssRNA (+)	Yes	31600		Open	0.1	DMEM	25	98.9235347864	99.9947519254	275	UV-C LED	800	0.02	0.019	10	Cell supernatant, virus isolate suspension (eg. VERO E6 supernatant)	500	2	19	1	noted previously	9	9	noted previously	Include	Direct Exposure (Single Lamp): A single UV lamp directly illuminating the target area or sample.	1.968	4.28	60	5
213	45531.8	45531.8	SZJGACT.PTE@tr.pte.hu	Szentpéteri József László		46. Pathogen inactivation of red blood cells by ultraviolet C light; 10.1111/vox.12792	Non-randomized Studies—of Interventions: Studies that assess the effects of interventions without the use of random assignment. These can include observational studies, cohort studies, and case-control studies.	2019	Vox Sanguinis	Q2																												Study type is not applicable	Exclude					1
214	45531.8	45531.8	SZJGACT.PTE@tr.pte.hu	Szentpéteri József László		47. Photoinactivation of the bacteriophage PhiX174 by UVA radiation and visible light in SM buffer and DMEM-F12; 10.1186/s13104-023-06658-8	Non-randomized Studies—of Interventions: Studies that assess the effects of interventions without the use of random assignment. These can include observational studies, cohort studies, and case-control studies.	2024	BMC Research Notes	Q2																												No applicable UV-C	Exclude					1
215	45531.8	45531.8	SZJGACT.PTE@tr.pte.hu	Szentpéteri József László		48. Rapid and complete inactivation of SARS-CoV-2 by ultraviolet-C irradiation; 10.1038/s41598-020-79600-8	Non-randomized Studies—of Interventions: Studies that assess the effects of interventions without the use of random assignment. These can include observational studies, cohort studies, and case-control studies.	2020	Scientific Reports	D1																												Unfortunately sample was dried	Exclude					5
216	45532.8	45532.8	SZJGACT.PTE@tr.pte.hu	Szentpéteri József László		49. Rapid inactivation of sars-cov-2 variants by continuous and intermittent irradiation with a deep-ultraviolet light-emitting diode (Duv-led) device; 10.3390/pathogens10060754	Non-randomized Studies—of Interventions: Studies that assess the effects of interventions without the use of random assignment. These can include observational studies, cohort studies, and case-control studies.	2021	Pathogens	Q2	SARS-CoV-2	SARS-CoV-2/human/BGD/G039392/2021, complete genome	29796	ssRNA (+)	Yes		50000	Open	0.15	DMEM (Dulbecco's Modified Eagle Medium)	25	96.8377223398	99.9683772234	280	UV-C LED		0.00375	0.0075	1	Cell supernatant, virus isolate suspension (eg. VERO E6 supernatant)	20	3.75	18.75	1	These observations indicate that UV-C exposure causes significant nucleic acid damage, specifically targeting the RNA of viruses, leading to their inactivation. Formation of Pyrimidine Dimers in RNA: UV-C exposure leads to the formation of pyrimidine dimers in the RNA of the virus. These dimers disrupt the processes of transcription, translation, and replication of the viral RNA, effectively inac…			UV-C is unrealiable. Japanes original strains are unavailable, instead the Brazilian and UK versions are noted respectively Discrepancy between viral strains, data is unavailable through normal means.	Exclude	Direct Exposure (Single Lamp): A single UV lamp directly illuminating the target area or sample.	1.5	3.5	5	3
217	45532.8	45532.8	SZJGACT.PTE@tr.pte.hu	Szentpéteri József László		51. SARS-CoV-2 Production, Purification Methods and UV Inactivation for Proteomics and Structural Studies; 10.3390/v14091989	Non-randomized Studies—of Interventions: Studies that assess the effects of interventions +out the use of random assignment. These can include observational studies, cohort studies, and case-control studies.	2022	VIRUSES	Q2	SARS-CoV-2	nCoV-FIN-29-Jan-2020	29806	ssRNA (+)	Yes		50000000	Contained	0.05	PBS	22	99.683772234	99.999	254	Low-Pressure Mercury Lamp	8000				Cell supernatant, virus isolate suspension (eg. VERO E6 supernatant)		3.1	25	5	Observations confirm that UV-C exposure causes significant nucleic acid damage, leading to the inactivation of the virus, while largely preserving the protein structure, which is crucial for structural and imaging studies. The UV-C irradiation led to a significant reduction in the infectivity of SARS-CoV-2, suggesting that the RNA of the virus was degraded or damaged. The infectivity of the virus…	0	24	Missing UV light distance, intensity, and exposure duration	Include	Enclosed UV Box: An enclosed box or chamber specifically designed to house the UV lamp and target material.	2.5	5		4
218	45532.9	45532.9	SZJGACT.PTE@tr.pte.hu	Szentpéteri József László		52. SARS-CoV-2 variants inactivation of plasma units using a riboflavin and ultraviolet light-based photochemical treatment; 10.1016/j.transci.2022.103398	Non-randomized Studies—of Interventions: Studies that assess the effects of interventions without the use of random assignment. These can include observational studies, cohort studies, and case-control studies.	2022	Transfusion and Apheresis Science	Q3																									Observations highlight that UV-C exposure in combination with riboflavin leads to nucleic acid damage in SARS-CoV-2, effectively inactivating the virus while maintaining the integrity of the proteins in the plasma.			Riboflavin pretreatment	Exclude					3
219	45532.9	45532.9	SZJGACT.PTE@tr.pte.hu	Szentpéteri József László		53. Stability of SARS-CoV-2 and other airborne viruses under different stress conditions; 10.1007/s00705-021-05293-7	Non-randomized Studies—of Interventions: Studies that assess the effects of interventions +out the use of random assignment. These can include observational studies, cohort studies, and case-control studies.	2022	ARCHIVES OF VIROLOGY	Q3	SARS-CoV-2	SARS-CoV-2/human/BRA/SP02cc/2020, complete genome (lineage b)	29903	ssRNA (+)	Yes	10000000		Open	2	DMEM + 2% FBS	0	99.9	99.9999999	254	Germicidal UV Lamp	30000	0.001	0.001	30	Cell supernatant, virus isolate suspension (eg. VERO E6 supernatant)	300	30	300	1	Observations indicate that UV-C exposure leads to nucleic acid damage, resulting in viral inactivation, and potentially induces structural changes in viral proteins, further contributing to the loss of viral infectivity. Nucleic Acid Damage (Viral Inactivation): The study found that SARS-CoV-2 exhibited high sensitivity to UV light, particularly after exposure to 300 mJ/cm² for 300 seconds. This …	0	16	Y-axis scaling is wrongly indicated on Fig. 2.	Include	Direct Exposure (Single Lamp): A single UV lamp directly illuminating the target area or sample.	3	9	300	3
220	45532.9	45532.9	SZJGACT.PTE@tr.pte.hu	Szentpéteri József László		53. Stability of SARS-CoV-2 and other airborne viruses under different stress conditions; 10.1007/s00705-021-05293-7	Non-randomized Studies—of Interventions: Studies that assess the effects of interventions +out the use of random assignment. These can include observational studies, cohort studies, and case-control studies.	2022	ARCHIVES OF VIROLOGY	Q3	SARS-CoV-2	P.1 genome assembly, chromosome: 1	29898	ssRNA (+)	Yes	10000000		Open	2	DMEM + 2% FBS	0	96.8377223398	99.9999984151	254	Germicidal UV Lamp	30000	0.001	0.001	30	Cell supernatant, virus isolate suspension (eg. VERO E6 supernatant)	300	30	300	1	noted previously	0	16	noted previously	Include	Direct Exposure (Single Lamp): A single UV lamp directly illuminating the target area or sample.	1.5	7.8	300	3
221	45532.9	45532.9	SZJGACT.PTE@tr.pte.hu	Szentpéteri József László		53. Stability of SARS-CoV-2 and other airborne viruses under different stress conditions; 10.1007/s00705-021-05293-7	Non-randomized Studies—of Interventions: Studies that assess the effects of interventions +out the use of random assignment. These can include observational studies, cohort studies, and case-control studies.	2022	ARCHIVES OF VIROLOGY	Q3	Human respiratory syncytial virus	ATCC VR-26	15225	ssRNA (-)	Yes	10000000		Open	2	DMEM + 2% FBS	0	99.9800473769	99.9999999	254	Germicidal UV Lamp	30000	0.001	0.001	30	Cell supernatant, virus isolate suspension (eg. VERO E6 supernatant)	300	30	300	1	noted previously	0	16	noted previously	Include	Direct Exposure (Single Lamp): A single UV lamp directly illuminating the target area or sample.	3.7	9	300	3
222	45532.9	45532.9	SZJGACT.PTE@tr.pte.hu	Szentpéteri József László		53. Stability of SARS-CoV-2 and other airborne viruses under different stress conditions; 10.1007/s00705-021-05293-7	Non-randomized Studies—of Interventions: Studies that assess the effects of interventions +out the use of random assignment. These can include observational studies, cohort studies, and case-control studies.	2022	ARCHIVES OF VIROLOGY	Q3	Coxsackievirus	B5	7402	ssRNA (+)	No	10000000		Open	2	DMEM + 2% FBS	0	36.904265552	99.9	254	Germicidal UV Lamp	30000	0.001	0.001	30	Cell supernatant, virus isolate suspension (eg. VERO E6 supernatant)	300	30	300	1	noted previously	0	16	very resistant to UV-C comparing to others in this study	Include	Direct Exposure (Single Lamp): A single UV lamp directly illuminating the target area or sample.	0.2	3	300	3
223	45532.9	45532.9	SZJGACT.PTE@tr.pte.hu	Szentpéteri József László		53. Stability of SARS-CoV-2 and other airborne viruses under different stress conditions; 10.1007/s00705-021-05293-7	Non-randomized Studies—of Interventions: Studies that assess the effects of interventions +out the use of random assignment. These can include observational studies, cohort studies, and case-control studies.	2022	ARCHIVES OF VIROLOGY	Q3	Human Rhinovirus	A16	7212	ssRNA (+)	No	10000000		Open	2	DMEM + 2% FBS	0	68.3772233983	99.9999	254	Germicidal UV Lamp	30000	0.001	0.001	30	Cell supernatant, virus isolate suspension (eg. VERO E6 supernatant)	300	30	300	1	noted previously	0	16	noted previously	Include	Direct Exposure (Single Lamp): A single UV lamp directly illuminating the target area or sample.	0.5	6	300	3
224	45532.9	45532.9	SZJGACT.PTE@tr.pte.hu	Szentpéteri József László		53. Stability of SARS-CoV-2 and other airborne viruses under different stress conditions; 10.1007/s00705-021-05293-7	Non-randomized Studies—of Interventions: Studies that assess the effects of interventions +out the use of random assignment. These can include observational studies, cohort studies, and case-control studies.	2022	ARCHIVES OF VIROLOGY	Q3	Mumps virus	Enders	15384	ssRNA (-)	Yes	10000000		Open	2	DMEM + 2% FBS	0	99.9	99.999999	254	Germicidal UV Lamp	30000	0.001	0.001	30	Cell supernatant, virus isolate suspension (eg. VERO E6 supernatant)	300	30	300	1	noted previously	0	16	noted previously	Include	Direct Exposure (Single Lamp): A single UV lamp directly illuminating the target area or sample.	3	8	300	3
225	45532.9	45533	SZJGACT.PTE@tr.pte.hu	Szentpéteri József László		54. Structural and Immunoreactivity Properties of the SARS-CoV-2 Spike Protein upon the Development of an Inactivated Vaccine; 10.3390/v15020480	Non-randomized Studies—of Interventions: Studies that assess the effects of interventions +out the use of random assignment. These can include observational studies, cohort studies, and case-control studies.	2023	VIRUSES	Q2	SARS-CoV-2	hCoV-19/Wuhan/WIV04/2019	29891	ssRNA (+)	Yes	100000000		Open	2	PBS	25	99.8415106808	99.99999	205		30000			30	Cell supernatant, virus isolate suspension (eg. VERO E6 supernatant)	100	27	47		Observations suggest that UV-C exposure causes both nucleic acid damage, leading to viral inactivation, and proteomic damage, specifically altering the structure and quantity of spike proteins on the virus surface. Nucleic Acid Damage (Viral Inactivation): UV irradiation led to the inactivation of the SARS-CoV-2 virus. The UV-treated samples, +out the addition of riboflavin, resulted in the compl…	0	211	Numerous data missing on UV lamp and setting. Nice, clean work otherwise	Include		2.8	7	600	4
226	45533	45533	SZJGACT.PTE@tr.pte.hu	Szentpéteri József László		55. Superiority of UV222 radiation by in situ aquatic electrode KrCl excimer in disinfecting waterborne pathogens: Mechanism and efficacy; 10.1016/j.jhazmat.2023.131292	Non-randomized Studies—of Interventions: Studies that assess the effects of interventions without the use of random assignment. These can include observational studies, cohort studies, and case-control studies.	2023	JOURNAL OF HAZARDOUS MATERIALS	D1																												Other chemicals in the water	Exclude					5
227	45533	45533	SZJGACT.PTE@tr.pte.hu	Szentpéteri József László		57. Susceptibility of SARS-CoV-2 to UV irradiation; 10.1016/j.ajic.2020.07.031	Non-randomized Studies—of Interventions: Studies that assess the effects of interventions without the use of random assignment. These can include observational studies, cohort studies, and case-control studies.	2020	American Journal of Infection Control	Q1																												Data on viruses are not reliable	Exclude					2
228	45534.6	45534.6	SZJGACT.PTE@tr.pte.hu	Szentpéteri József László		58. Systematic evaluating and modeling of SARS-CoV-2 UVC disinfection; 10.1038/s41598-022-09930-2	Non-randomized Studies—of Interventions: Studies that assess the effects of interventions +out the use of random assignment. These can include observational studies, cohort studies, and case-control studies.	2022	Scientific Reports	D1	SARS-CoV-2	FDAARGOS_983 isolate SARS-CoV-2/human/USA/USA-WA1/2020	29867	ssRNA (+)	Yes		1000000	Open	0.3	PBS	25	99.683772234	99.9841510681	254	Low-Pressure Mercury Lamp	60				Cell supernatant, virus isolate suspension (eg. VERO E6 supernatant)	30	5	13	1	These observations suggest that UV-C exposure leads to significant nucleic acid damage, resulting in viral inactivation, and that the medium in which viruses are suspended can impact the extent of UV-C-induced damage, potentially influencing both nucleic acid and protein damage. Effect of Medium Composition on UVC Effectiveness: The study also notes that the effectiveness of UV-C in inactivating …	40	35	The used 3 different lamp types + 3 different waveleghts. We used a low-pressure handheld 254 nm mercury lamp (UVS-24, Analytik-Jena), a 222 nm excimer lamp (Care222, USHIO), and an LED array consisting of UVC 265 nm 60 mW LED (KL265, Klaran Crystal IS). It is quite messy what are we looking at. Several UV-C setup data are missing.	Include	Direct Exposure (Single Lamp): A single UV lamp directly illuminating the target area or sample.	2.5	3.8		4
229	45534.7	45534.7	SZJGACT.PTE@tr.pte.hu	Szentpéteri József László		58. Systematic evaluating and modeling of SARS-CoV-2 UVC disinfection; 10.1038/s41598-022-09930-2	Non-randomized Studies—of Interventions: Studies that assess the effects of interventions +out the use of random assignment. These can include observational studies, cohort studies, and case-control studies.	2022	Scientific Reports	D1	SARS-CoV-2	FDAARGOS_983 isolate SARS-CoV-2/human/USA/USA-WA1/2020	29867	ssRNA (+)	Yes		1000000	Open	0.3	EMEM + 2% FBS	25	94.9881276637	99.6018928294	265	Low-Pressure Mercury Lamp	60				Cell supernatant, virus isolate suspension (eg. VERO E6 supernatant)	30	13	25	1	noted previously	40	35	noted previously	Include	Direct Exposure (Single Lamp): A single UV lamp directly illuminating the target area or sample.	1.3	2.4		4
230	45534.7	45534.7	SZJGACT.PTE@tr.pte.hu	Szentpéteri József László		59. Tailored hybrid microbial water disinfection system using sequentially assembled microbial fuel cells and an ultraviolet C light-emitting diode; 10.1016/j.watres.2023.120482	Non-randomized Studies—of Interventions: Studies that assess the effects of interventions without the use of random assignment. These can include observational studies, cohort studies, and case-control studies.	2022	Water Research	D1																												No appropriate UV-C	Exclude					5
231	45534.7	45534.7	SZJGACT.PTE@tr.pte.hu	Szentpéteri József László		60. Ultraviolet-C light at 222 nm has a high disinfecting spectrum in environments contaminated by infectious pathogens, including SARS-CoV-2; 10.1371/journal.pone.0294427	Non-randomized Studies—of Interventions: Studies that assess the effects of interventions without the use of random assignment. These can include observational studies, cohort studies, and case-control studies.	2023	Plos One	Q1																												surface	Exclude					3
232	45534.7	45534.9	SZJGACT.PTE@tr.pte.hu	Szentpéteri József László		61. UV 254 nm is more efficient than UV 222 nm in inactivating SARS-CoV-2 present in human saliva; 10.1016/j.pdpdt.2022.103015	Non-randomized Studies—of Interventions: Studies that assess the effects of interventions +out the use of random assignment. These can include observational studies, cohort studies, and case-control studies.	2022	Photodiagnosis and Photodynamic Therapy	Q2	SARS-CoV-2	SARS-CoV-2/human/BRA/SP02/2020, complete genome	29876	ssRNA (+)	Yes		200000	Open	1	natural human saliva	25		99.99	254	Low-Pressure Mercury Lamp	12000	0.004	0.004		Cell supernatant, virus isolate suspension (eg. VERO E6 supernatant)	75		10.4	1	The study primarily focuses on the effectiveness of different UV-C wavelengths (222 nm and 254 nm) in inactivating SARS-CoV-2 under various conditions. The study discusses the efficiency of viral inactivation in different media but does not detail the specific molecular damages, such as protein denaturation or nucleic acid degradation, that UV-C exposure might cause to the virus.	3	34	Minimal dose is not provided, just as other UV-C settings	Include	Enclosed UV Box: An enclosed box or chamber specifically designed to house the UV lamp and target material.		4		3
233	45534.9	45534.9	SZJGACT.PTE@tr.pte.hu	Szentpéteri József László		61. UV 254 nm is more efficient than UV 222 nm in inactivating SARS-CoV-2 present in human saliva; 10.1016/j.pdpdt.2022.103015	Non-randomized Studies—of Interventions: Studies that assess the effects of interventions +out the use of random assignment. These can include observational studies, cohort studies, and case-control studies.	2022	Photodiagnosis and Photodynamic Therapy	Q2	SARS-CoV-2	SARS-CoV-2/human/BRA/SP02/2020, complete genome	29876	ssRNA (+)	Yes		4000000	Open	1	DMEM	25		99.99	254	Low-Pressure Mercury Lamp	12000	0.004	0.004		Cell supernatant, virus isolate suspension (eg. VERO E6 supernatant)	75		8.8	1	noted previously	3	34	noted previously	Include	Enclosed UV Box: An enclosed box or chamber specifically designed to house the UV lamp and target material.		4		3
234	45534.9	45534.9	SZJGACT.PTE@tr.pte.hu	Szentpéteri József László		61. UV 254 nm is more efficient than UV 222 nm in inactivating SARS-CoV-2 present in human saliva; 10.1016/j.pdpdt.2022.103015	Non-randomized Studies—of Interventions: Studies that assess the effects of interventions +out the use of random assignment. These can include observational studies, cohort studies, and case-control studies.	2022	Photodiagnosis and Photodynamic Therapy	Q2	SARS-CoV-2	SARS-CoV-2/human/BRA/SP02/2020, complete genome	29876	ssRNA (+)	Yes		4000000	Open	1	DMEM	25		99.99	222	Low-Pressure Mercury Lamp	12000	0.004	0.004		Cell supernatant, virus isolate suspension (eg. VERO E6 supernatant)	75		106	1	noted previously	3	34	noted previously	Include	Enclosed UV Box: An enclosed box or chamber specifically designed to house the UV lamp and target material.		4		3
235	45534.9	45534.9	SZJGACT.PTE@tr.pte.hu	Szentpéteri József László		61. UV 254 nm is more efficient than UV 222 nm in inactivating SARS-CoV-2 present in human saliva; 10.1016/j.pdpdt.2022.103015	Non-randomized Studies—of Interventions: Studies that assess the effects of interventions +out the use of random assignment. These can include observational studies, cohort studies, and case-control studies.	2022	Photodiagnosis and Photodynamic Therapy	Q2	SARS-CoV-2	SARS-CoV-2/human/BRA/SP02/2020, complete genome	29876	ssRNA (+)	Yes		200000	Open	1	natural human saliva	25		99.99	222	Low-Pressure Mercury Lamp	12000	0.004	0.004		Cell supernatant, virus isolate suspension (eg. VERO E6 supernatant)	75		318.4	1	noted previously	3	34	noted previously	Include	Enclosed UV Box: An enclosed box or chamber specifically designed to house the UV lamp and target material.		4		3
236	45534.9	45534.9	SZJGACT.PTE@tr.pte.hu	Szentpéteri József László		61. UV 254 nm is more efficient than UV 222 nm in inactivating SARS-CoV-2 present in human saliva; 10.1016/j.pdpdt.2022.103015	Non-randomized Studies—of Interventions: Studies that assess the effects of interventions +out the use of random assignment. These can include observational studies, cohort studies, and case-control studies.	2022	Photodiagnosis and Photodynamic Therapy	Q2	SARS-CoV-2	SARS-CoV-2/human/BRA/SP02/2020, complete genome	29876	ssRNA (+)	Yes		4000000	Open	1	PBS	25		99.99	222	Low-Pressure Mercury Lamp	12000	0.004	0.004		Cell supernatant, virus isolate suspension (eg. VERO E6 supernatant)	75		5.9	1	noted previously	3	34	noted previously	Include	Enclosed UV Box: An enclosed box or chamber specifically designed to house the UV lamp and target material.		4		3
237	45534.9	45535.4	SZJGACT.PTE@tr.pte.hu	Szentpéteri József László		62. UV Disinfection of Human Norovirus: Evaluating Infectivity Using a Genome-Wide PCR-Based Approach; 10.1021/acs.est.9b05747	Non-randomized Studies—of Interventions: Studies that assess the effects of interventions +out the use of random assignment. These can include observational studies, cohort studies, and case-control studies.	2023	Environmental Science & Technology	D1	Human norovirus	GII.4 Sydney	7564	ssRNA (+)	No		15000000	Open	0.22	PBS	25		99.99	254	Low-Pressure Mercury Lamp	0.16	0.00016	0.00016		Biological sample (stool suspension)			152	1	The study observed significant genome degradation following UV-C exposure, evidenced by a reduction in the integrity of viral RNA, specifically in the context of HuNoV and other similar viruses.	14	96	numerous data missing on UV setup	Include	Direct Exposure (Single Lamp): A single UV lamp directly illuminating the target area or sample.		4		4	Mechanical Agitation
238	45535.4	45535.4	SZJGACT.PTE@tr.pte.hu	Szentpéteri József László		62. UV Disinfection of Human Norovirus: Evaluating Infectivity Using a Genome-Wide PCR-Based Approach; 10.1021/acs.est.9b05747	Non-randomized Studies—of Interventions: Studies that assess the effects of interventions +out the use of random assignment. These can include observational studies, cohort studies, and case-control studies.	2023	Environmental Science & Technology	D1	MS2	phage MS2 genome	3569	ssRNA (+)	No		1000000000	Open	0.22	PBS	25		99.999	254	Low-Pressure Mercury Lamp	0.15	0.00016	0.00015		Cell supernatant, virus isolate suspension (eg. VERO E6 supernatant)			150	1	mentioned previously	14	96	mentioned previously	Include	Direct Exposure (Single Lamp): A single UV lamp directly illuminating the target area or sample.		5		4	Mechanical Agitation
239	45535.4	45535.5	SZJGACT.PTE@tr.pte.hu	Szentpéteri József László		63. UV Inactivation of Rotavirus and Tulane Virus Targets Different Components of the Virions; 10.1128/AEM.02436-19	Non-randomized Studies—of Interventions: Studies that assess the effects of interventions +out the use of random assignment. These can include observational studies, cohort studies, and case-control studies.	2020	Applied and Environmental Microbiology	Q1	Rotavirus	OSU	18000	dsRNA	No		100000	Open	21	PBS	25	60.1892829447	99.9	254	Medium-Pressure Mercury Lamp				150	Waste water		7.5	37.5	1	Proteomic Damage: UV irradiation affected the ability of Tulane Virus to bind to its host cell receptors, indicating damage to the viral capsid proteins. For Rotavirus, although the capsid retained the ability to bind to the host cell receptors, UV irradiation at 220 nm likely caused other forms of proteomic damage that compromised viral replication. Nucleic Acid Damage: UV irradiation resulted i…	24	43	Standardization and comparison is really nice. Numerous data on UV-C setting is missing.	Include	Direct Exposure (Single Lamp): A single UV lamp directly illuminating the target area or sample.	0.4	3	900	4	Magnetic Stirring
240	45535.5	45535.5	SZJGACT.PTE@tr.pte.hu	Szentpéteri József László		63. UV Inactivation of Rotavirus and Tulane Virus Targets Different Components of the Virions; 10.1128/AEM.02436-19	Non-randomized Studies—of Interventions: Studies that assess the effects of interventions +out the use of random assignment. These can include observational studies, cohort studies, and case-control studies.	2020	Applied and Environmental Microbiology	Q1	Rotavirus	OSU	18000	dsRNA	No		100000	Open	21	PBS	25	99.8415106808	99.9993690427	222	Medium-Pressure Mercury Lamp				150	Waste water		7.5	27	1	noted previously	24	43	noted previously	Include	Direct Exposure (Single Lamp): A single UV lamp directly illuminating the target area or sample.	2.8	5.2	450	4	Magnetic Stirring
241	45535.5	45535.5	SZJGACT.PTE@tr.pte.hu	Szentpéteri József László		63. UV Inactivation of Rotavirus and Tulane Virus Targets Different Components of the Virions; 10.1128/AEM.02436-19	Non-randomized Studies—of Interventions: Studies that assess the effects of interventions +out the use of random assignment. These can include observational studies, cohort studies, and case-control studies.	2020	Applied and Environmental Microbiology	Q1	Tulane Virus	Tulane virus nonstructural polyprotein, capsid protein, and minor structural protein VP2 genes, complete cds	6714	ssRNA (+)	No		100000	Open	21	PBS	25	98.7410745882	99.999	254	Medium-Pressure Mercury Lamp				150	Waste water		7.5	30	1	noted previously	24	43	noted previously	Include	Direct Exposure (Single Lamp): A single UV lamp directly illuminating the target area or sample.	1.9	5	600	4	Magnetic Stirring
242	45535.5	45535.5	SZJGACT.PTE@tr.pte.hu	Szentpéteri József László		63. UV Inactivation of Rotavirus and Tulane Virus Targets Different Components of the Virions; 10.1128/AEM.02436-19	Non-randomized Studies—of Interventions: Studies that assess the effects of interventions +out the use of random assignment. These can include observational studies, cohort studies, and case-control studies.	2020	Applied and Environmental Microbiology	Q1	Tulane Virus	Tulane virus nonstructural polyprotein, capsid protein, and minor structural protein VP2 genes, complete cds Virus (TV)	6714	ssRNA (+)	No		100000	Open	21	PBS	25	99.9	99.999	222	Medium-Pressure Mercury Lamp				150	Waste water		7.5	30	1	noted previously	24	43	noted previously	Include	Direct Exposure (Single Lamp): A single UV lamp directly illuminating the target area or sample.	3	5	600	4	Magnetic Stirring
243	45535.5	45535.5	SZJGACT.PTE@tr.pte.hu	Szentpéteri József László		64. UV Inactivation of SARS-CoV-2 across the UVC Spectrum: KrCl* Excimer, Mercury-Vapor, and Light-Emitting-Diode (LED) Sources; 10.1128/AEM.01532-21	Non-randomized Studies—of Interventions: Studies that assess the effects of interventions without the use of random assignment. These can include observational studies, cohort studies, and case-control studies.	2021	Applied and Environmental Microbiology	Q1																												No applicable TCID50 or PFU	Exclude					4
244	45535.5	45535.5	SZJGACT.PTE@tr.pte.hu	Szentpéteri József László		65. UV inactivation of viruses in water: Its potential to mitigate current and future threats of viral infectious diseases; 10.35848/1347-4065/ac2b4f	Non-randomized Studies—of Interventions: Studies that assess the effects of interventions without the use of random assignment. These can include observational studies, cohort studies, and case-control studies.	2021	Japanese Journal of Applied Physics	Q3																												review	Exclude					5
245	45535.5	45535.5	SZJGACT.PTE@tr.pte.hu	Szentpéteri József László		66. UV radiation sensitivity of bacteriophage PhiX174-A potential surrogate for SARS-CoV-2 in terms of radiation inactivation; 10.3934/microbiol.2023023	Non-randomized Studies—of Interventions: Studies that assess the effects of interventions +out the use of random assignment. These can include observational studies, cohort studies, and case-control studies.	2023	AIMS MICROBIOLOGY	Q2	PhiX174	Escherichia phage phiX174	5386	ssDNA	No		10000000	Open	3	SM buffer	25	90	99.9996837722	254	Germicidal UV Lamp	0.366	0.00366	0.00366		Cell supernatant, virus isolate suspension (eg. VERO E6 supernatant)		5	22	1	only suggestions, citations from other studies	9	11	quite clean data, even though some data are missing.	Include	Enclosed UV Box: An enclosed box or chamber specifically designed to house the UV lamp and target material.	1	4.54	60	5
246	45536.5	45536.6	SZJGACT.PTE@tr.pte.hu	Szentpéteri József László		66. UV radiation sensitivity of bacteriophage PhiX174-A potential surrogate for SARS-CoV-2 in terms of radiation inactivation; 10.3934/microbiol.2023023	Non-randomized Studies—of Interventions: Studies that assess the effects of interventions +out the use of random assignment. These can include observational studies, cohort studies, and case-control studies.	2023	AIMS MICROBIOLOGY	Q2	PhiX174	Escherichia phage phiX174	5386	ssDNA	No		10000000	Open	3	SM buffer	25	92.0567176528	99.999	222	Excimer Lamp (e.g., Krypton Chloride, KrCl)	0.098	0.00098	0.00098				1.8	6.4	1	noted previously	9	11	noted previously	Include	Enclosed UV Box: An enclosed box or chamber specifically designed to house the UV lamp and target material.	1.1	5	80	4
247	45536.6	45536.6	SZJGACT.PTE@tr.pte.hu	Szentpéteri József László		50. Rapid inactivation of SARS-CoV-2 with Deep-UV LED irradiation; 10.1080/22221751.2020.1796529	Non-randomized Studies—of Interventions: Studies that assess the effects of interventions without the use of random assignment. These can include observational studies, cohort studies, and case-control studies.	2020	Emerging Microbes & Infections	D1																												not applicable study type for us	Exclude					5
248	45536.6	45536.6	SZJGACT.PTE@tr.pte.hu	Szentpéteri József László		30. Inactivation of Material from SARS-CoV-2-Infected Primary Airway Epithelial Cell Cultures; 10.3390/mps4010007	Non-randomized Studies—of Interventions: Studies that assess the effects of interventions +out the use of random assignment. These can include observational studies, cohort studies, and case-control studies.	2021	Methods and Protocols	Q2	SARS-CoV-2	USA-WA1/2020	29850	ssRNA (+)	Yes		3500000	Open	1	DMEM + 2% FBS	25		99.999	254	UV Crosslinker (VWR® catalog #89131-484)					Cell supernatant, virus isolate suspension (eg. VERO E6 supernatant)			200	5	Proteomic Damage: The study also reported that proteins isolated from SARS-CoV-2 infected cells, which were treated + UV-C light, did not cause infection in subsequent tests, suggesting that UV-C exposure also damaged viral proteins, preventing the virus from infecting cells. Nucleic Acid Damage: The study confirmed that UV-C light effectively inactivated SARS-CoV-2 by causing damage to its RNA. …	1	55	Several data are missing in UV-C setting, including minimum UV dose	Include	Enclosed UV Box: An enclosed box or chamber specifically designed to house the UV lamp and target material.		5	300	3
249	45536.6	45536.7	SZJGACT.PTE@tr.pte.hu	Szentpéteri József László		67. UVC disinfects SARS-CoV-2 by induction of viral genome damage +out apparent effects on viral morphology and proteins; 10.1038/s41598-021-93231-7	Non-randomized Studies—of Interventions: Studies that assess the effects of interventions +out the use of random assignment. These can include observational studies, cohort studies, and case-control studies.	2021	Scientific Reports	D1	SARS-CoV-2	SARS-CoV-2/JPN/TY/WK-521	29878	ssRNA (+)	Yes	50000		Open	5	DMEM + 10% FBS	24	90	99.999	254	Low-Pressure Mercury Lamp	0.0005	0.0005	0.0005	5	Cell supernatant, virus isolate suspension (eg. VERO E6 supernatant)	300	2.5	15	1	The study identified genome damage as the primary effect of UV-C exposure on the SARS-CoV-2 virus, + no apparent damage to viral morphology or proteins.	17	31	one of the best written article so far + quality data.	Include	Direct Exposure (Single Lamp): A single UV lamp directly illuminating the target area or sample.	1	5	30	5
250	45536.7	45536.7	SZJGACT.PTE@tr.pte.hu	Szentpéteri József László		68. UVC inactivation of MS2-phage in drinking water â€“ Modelling and field testing; 10.1016/j.watres.2021.117496	Non-randomized Studies—of Interventions: Studies that assess the effects of interventions +out the use of random assignment. These can include observational studies, cohort studies, and case-control studies.	2021	Water Research	D1	MS2	phage MS2 genome	3569	ssRNA (+)	No		1000000	Contained	100	PBS	25	99.9920567177	99.9998415107	254	Low-Pressure Mercury Lamp	12000	0.00029	0.00029	206.4	Water		60	400	1	not really, only suggestions. Nucleic Acid Damage: UV-C exposure causes dimerization of pyrimidine bases in viral RNA, leading to the formation of cyclobutane pyrimidine dimers (CPDs) and (6-4) photoproducts.	36	73	Notably long exposure times. Not SARS-CoV-2, but still interesting	Include	Direct Exposure (Single Lamp): A single UV lamp directly illuminating the target area or sample.	4.1	5.8	1377	4	Magnetic Stirring
251	45536.7	45536.7	SZJGACT.PTE@tr.pte.hu	Szentpéteri József László		69. UV-C irradiation is highly effective in inactivating SARS-CoV-2 replication; 10.1038/s41598-021-85425-w	Non-randomized Studies—of Interventions: Studies that assess the effects of interventions without the use of random assignment. These can include observational studies, cohort studies, and case-control studies.	2021	Scientific Reports	D1																												Not applicable TCID50 or PFU	Exclude					5
252	45536.7	45536.7	SZJGACT.PTE@tr.pte.hu	Szentpéteri József László		70. UV-C light-based surface disinfection: Analysis of its virucidal efficacy using a bacteriophage model; 10.1055/s-0042-1746562	Non-randomized Studies—of Interventions: Studies that assess the effects of interventions without the use of random assignment. These can include observational studies, cohort studies, and case-control studies.	2022	Laryngo-Rhino-Otologie	Q4																												Not applicable study type	Exclude					3
253	45536.7	45536.7	SZJGACT.PTE@tr.pte.hu	Szentpéteri József László		71. Viral Inactivation with Emphasis on SARS-CoV-2 Using Physical and Chemical Disinfectants; 10.1155/2021/9342748	Systematic Reviews: Instruments and criteria used to evaluate the quality and findings of systematic reviews.	2021	The Scientific World Journal	Q2																												not applicable study type	Exclude					5
254	45536.7	45536.7	SZJGACT.PTE@tr.pte.hu	Szentpéteri József László		72. Wavelength dependence of ultraviolet light inactivation for SARS-CoV-2 omicron variants; 10.1038/s41598-023-36610-6	Non-randomized Studies—of Interventions: Studies that assess the effects of interventions +out the use of random assignment. These can include observational studies, cohort studies, and case-control studies.	2023	Scientific Reports	D1	SARS-CoV-2	Omicron BA.2 genome assembly, chromosome: 1	29850	ssRNA (+)	Yes	490000		Open	0.6	DMEM + 10% FBS	25	20.5671765276	68.3772233983	200	Laser					Cell supernatant, virus isolate suspension (eg. VERO E6 supernatant)		3	18	1	Protein Damage: The study mentions that UV-C light exposure can cause protein damage. This is supported by the observed inactivation rate constants, which are correlated + the absorption spectra of RNA and proteins. The protein layer is noted to absorb UV light and thereby protect the RNA to some extent, but UV-C still inflicts damage on both the protein and nucleic acid components of the virus. …	5	50	Good data, nice article, however, significant amount of data missing again on UV-C setup	Include	Direct Exposure (Single Lamp): A single UV lamp directly illuminating the target area or sample.	0.1	0.5		4	Mechanical Agitation
255	45536.7	45536.7	SZJGACT.PTE@tr.pte.hu	Szentpéteri József László		72. Wavelength dependence of ultraviolet light inactivation for SARS-CoV-2 omicron variants; 10.1038/s41598-023-36610-6	Non-randomized Studies—of Interventions: Studies that assess the effects of interventions +out the use of random assignment. These can include observational studies, cohort studies, and case-control studies.	2023	Scientific Reports	D1	SARS-CoV-2	Omicron BA.2 genome assembly, chromosome: 1	29850	ssRNA (+)	Yes	490000		Open	0.6	DMEM + 10% FBS	25	49.8812766373	99.3690426555	222	Laser					Cell supernatant, virus isolate suspension (eg. VERO E6 supernatant)		3	18	1	mentioned previously	5	50	mentioned previously	Include	Direct Exposure (Single Lamp): A single UV lamp directly illuminating the target area or sample.	0.3	2.2		4	Mechanical Agitation
256	45536.7	45536.7	SZJGACT.PTE@tr.pte.hu	Szentpéteri József László		72. Wavelength dependence of ultraviolet light inactivation for SARS-CoV-2 omicron variants; 10.1038/s41598-023-36610-6	Non-randomized Studies—of Interventions: Studies that assess the effects of interventions +out the use of random assignment. These can include observational studies, cohort studies, and case-control studies.	2023	Scientific Reports	D1	SARS-CoV-2	Omicron BA.2 genome assembly, chromosome: 1	29850	ssRNA (+)	Yes	490000		Open	0.6	DMEM + 10% FBS	25	49.8812766373	98.4151068075	240	Laser					Cell supernatant, virus isolate suspension (eg. VERO E6 supernatant)		3	18	1	mentioned previously	5	50	mentioned previously	Include	Direct Exposure (Single Lamp): A single UV lamp directly illuminating the target area or sample.	0.3	0.8		4	Mechanical Agitation
257	45536.7	45536.7	SZJGACT.PTE@tr.pte.hu	Szentpéteri József László		72. Wavelength dependence of ultraviolet light inactivation for SARS-CoV-2 omicron variants; 10.1038/s41598-023-36610-6	Non-randomized Studies—of Interventions: Studies that assess the effects of interventions +out the use of random assignment. These can include observational studies, cohort studies, and case-control studies.	2023	Scientific Reports	D1	SARS-CoV-2	Omicron BA.2 genome assembly, chromosome: 1	29850	ssRNA (+)	Yes	490000		Open	0.6	DMEM + 10% FBS	25	68.3772233983	99.9	260	Laser					Cell supernatant, virus isolate suspension (eg. VERO E6 supernatant)		3	17	1	noted previously	5	50	noted previously	Include	Direct Exposure (Single Lamp): A single UV lamp directly illuminating the target area or sample.	0.5	3		4	Mechanical Agitation
258	45536.7	45536.7	SZJGACT.PTE@tr.pte.hu	Szentpéteri József László		72. Wavelength dependence of ultraviolet light inactivation for SARS-CoV-2 omicron variants; 10.1038/s41598-023-36610-6	Non-randomized Studies—of Interventions: Studies that assess the effects of interventions +out the use of random assignment. These can include observational studies, cohort studies, and case-control studies.	2023	Scientific Reports	D1	SARS-CoV-2	SARS-CoV-2/human/JPN/TY41-702/2022	29721	ssRNA (+)	Yes	210000		Open	0.6	DMEM + 10% FBS	25	49.8812766373	99.3690426555	220	Laser					Cell supernatant, virus isolate suspension (eg. VERO E6 supernatant)		3	18	1	mentioned previously	5	50	mentioned previously	Include	Direct Exposure (Single Lamp): A single UV lamp directly illuminating the target area or sample.	0.3	2.2		4	Mechanical Agitation
259	45536.7	45536.7	SZJGACT.PTE@tr.pte.hu	Szentpéteri József László		72. Wavelength dependence of ultraviolet light inactivation for SARS-CoV-2 omicron variants; 10.1038/s41598-023-36610-6	Non-randomized Studies—of Interventions: Studies that assess the effects of interventions +out the use of random assignment. These can include observational studies, cohort studies, and case-control studies.	2023	Scientific Reports	D1	SARS-CoV-2	SARS-CoV-2/human/JPN/TY41-702/2022	29721	ssRNA (+)	Yes	210000		Open	0.6	DMEM + 10% FBS	25	68.3772233983	99.9	260	Laser					Cell supernatant, virus isolate suspension (eg. VERO E6 supernatant)		3	18	1	noted previously	5	50	surprisingly low log reduction all along the study. Significant amount of UV-C setup is missing again unfortunately.	Include	Direct Exposure (Single Lamp): A single UV lamp directly illuminating the target area or sample.	0.5	3		4	Mechanical Agitation
260	45545.4	45545.4	XJJYWT@tr.pte.hu	Péter Szabó		12. Effect of Ultraviolet Light C (UV-C) Radiation Generated by Semiconductor Light Sources on Human Beta-Coronaviruses' Inactivation; 10.3390/ma15062302	Non-randomized Studies—of Interventions: Studies that assess the effects of interventions without the use of random assignment. These can include observational studies, cohort studies, and case-control studies.	2022	Materials	Q2																												No applicable TCID	Exclude					2
