# Supplementary material for: Wavelength-Specific UV-C Inactivation of Viruses in Liquids: Dose–Response, Mechanistic Insights, and Structural Integrity—A Systematic Review and Meta-Analysis
Source: Viruses. 2026 Feb 24;18(3):276. doi: 10.3390/v18030276 (PMC13030338; doi:10.3390/v18030276)
Supplement: Supplementary file 1 [file viruses-18-00276-s001.zip › 03_Meta-Analysis_Data_Extraction.xlsx]

## Sheet: No. 1 - Data Extraction
15. Efficiency improvement of AlGaN-based deep-ultraviolet light-emitting diodes and their virus inactivation application; 10.35848/1347-4065/ac10f2
0.05 (B)	0	5	10	20	50	100	200
Survival rate (%)	100		51.5	17	3	0	0
2.58	0	5	10	20	50	100	200
Survival rate (%)	100	0	0	0	0	0
Power at specific wavelengths are gathered from the article.
mW/cm^2
275	0.05
275	2.58
TCID/PFU	The virus diluent was placed in a Petri dish and irradiated by the deep UV-LED module light source for a certain time. After irradiation, the virus titer was measured using the plaque method in the following steps: (1) addition of 750 μl of virus sol (1.8 × 10^5 pfu*ml^−1)

## Sheet: No. 2 - Data extraction
2.Comparison of the inactivation capacity of various UV wavelengths on SARS-CoV-2; 10.1016/j.bbrep.2022.101379
222	0	5	15	30
Titer	5.35	4.6	4.6	4.1
SD	0.73	0.5	0.5	0.34
254	0	5	15	30
Titer	5.7	4.1	2.5	1.2
SD	0.7	0.35	0.5	0.5
265	0	5	15	30
Titer	5.2	4.35	3.6	2.2
SD	0.48	0.5	0.5	0.5
Power at specific wavelengths are gathered from the article.
mW/cm^2
222	1.019
254	0.127
265	1.057

## Sheet: No. 3 - Data extraction
24. Immunogenic properties of SARS-CoV-2 inactivated by ultraviolet light; 10.1007/s00705-022-05530-7

## Sheet: No. 4 - Data Extraction
27. Inactivation of HCoV-NL63 and SARS-CoV-2 in aqueous solution by 254 nm UV-C; 10.1016/j.jphotobiol.2023.112757
S=N(t)/N(0)
Survival Fraction = TCID before/after
	1	2	3	4	5	6	7	8
Dose (mJ/cm2)	0.38	1.25	1.45	1.75	2.5	2.7	3	3.75
	0.38	1.25	1.25	1.45	1.45	1.75	2.5	2.5	2.7	3	3	3.75
S	0.55	0.07	0.03	0.026	0.022	0.021	0.007	0.0041	0.0031	0.006	0.0012	0.00036
TCID/PFU	We next determined the UV inactivation rate constant of SARS-CoV-2 in two independent experiments testing four to seven UV doses, each in triplicate, with average working stock concentration 3.08 × 104 TCID50/ml. Using the model equation forced through (0,1), a robust exponential decay model with R2-squared = 0.987 evaluated k as 2.098 cm2/mJ for SARS-CoV-2
Extra Data	The simple exponential decay model for NL63 found in Fig. 5 indicates a 1-log10 inactivation (90%) dose of 1.12 mJ/cm2, a 2-log10 inactivation (99%) at 2.25 mJ/cm2 and 3-log10 inactivation (99.9%) at 3.37 mJ/cm2. We next determined the UV inactivation rate constant of SARS-CoV-2 in two independent experiments testing four to seven UV doses, each in triplicate, with average working stock concentra…
															S=N(t)/N(0)
															Survival Fraction = TCID before/after

## Sheet: No. 5 - Data Extraction
30. Inactivation of Material from SARS-CoV-2-Infected Primary Airway Epithelial Cell Cultures; 10.3390/mps4010007
	0.1
PFU/ml	3.16228e+06
UV-dose	The 12-well plate containing supernatant from Vero cell or AEC cultures was then placed into a VWR® UV Crosslinker 254 nm UV (VWR catalog # 89131-484) set to deliver 200,000 microjoules over a 5-min exposure.
Calcualted	The UV dose over a 5-minute exposure with 200,000 µJ of total energy is approximately 1.13 mJ/cm².
Reasoning	If a UV system is "set to deliver" a specific dose, it typically refers to the dose that reaches the target surface, not just the total emitted UV energy.
	Emitted UV power is the total UV-C energy produced by the lamp.
	Emitted UV power is the total UV-C energy produced by the lamp.
	If a system is set to deliver X mJ/cm², it means the target (viral suspension in the Petri dish) is expected to receive that dose.

## Sheet: No. 6 - Data Extraction
32. Inactivation of SARS-CoV-2 and COVID-19 Patient Samples for Contemporary Immunology and Metabolomics Studies; 10.4049/immunohorizons.2200005
	Stock	RESP. SNT
Axis	0.2	0.4
Titre	29174.3	1177.61
PFU	29174.3	1177.61
x	4.465	3.071
UV-dose	Samples were positioned 2–3 cm from the light source and exposed to 254 nm of UVC light at maximum intensity (~4000 μW/cm2) for 30 min using a Spectrolinker XL-1000 UV crosslinker (Spectronics) in either clear 2-ml microcentrifuge tubes (positioned on their side) or a 96-well plate (with the lid removed). Samples were either plated immediately or frozen at −80°C for analysis by plaque assay... we…
Titre	Fifty- to 1000-μl aliquots of SCV2-WA1 virus stock (2.1 × 105 PFU/ml), respiratory supernatant (additional samples combined with our previous data [D.J. Eddins et al., manuscript posted on bioRxiv, DOI: 10.1101/2021.06.02.446468]), or patient sera were collected for UV inactivation.

## Sheet: No. 7,8,9 - Data Extraction
34. Inactivation of SARS-CoV-2 isolates from lineages B.1.1.7 (Alpha), P.1 (Gamma) and B.1.110 by heating and UV irradiation; 10.1016/j.jviromet.2021.114216
Sec	0	150	300	450	600	750	900	1200	1800
Min	0	2.5	5	7.5	10	12.5	15	20	30
B.1.110	8.5	3.5	3.5	2.5	1.95	2.5	2.5	1.95	0.45
P1	8.5	2.5	3	2.5	1.95	2	2	1.5	0.45
B.1.1.7	8.5	3.5	3	3	1.95	2	2.5	1.5	0.45
UV-dose	To determine the susceptibility of SARS-CoV-2 to UV-C irradiation, 200 u L aliquots of virus normalized at 108.5 TCID50/mL in PBS were irradiated in triplicates with UV-C light for up to 30 min in the six upper wells of flat-bottomed 24-well plates. Those upper wells were irradiated at a distance of 60 cm with one lamp UV-C light source in a Class II type A2 laminar flow biosafety cabinet (NuAire…
Graph	While the y-axis of the graph is labeled using a logarithmic scale with base 2, the main text refers to values such as 10^8.5, which corresponds to a base 10 logarithmic scale. This discrepancy is evident in the statement: "The three isolates also showed high susceptibility to UV-C irradiation, decreasing from 8.5 to 0.5 log10 TCID50/mL after 30 min of exposition into the biosafety cabinet (Fig. …

## Sheet: No. 10 - Data Extraction
41. Methods of Inactivation of SARS-CoV-2 for Downstream Biological Assays; 10.1093/infdis/jiaa507
	0	0.01	0.02	0.04	0.06	0.08	0.1	0.2	0.4	0.8
A (log TCID50)	6.45	3.9	2.45	0.5	0.5	0.5	0.5	0.5	0.5	0.5
B (log PFU)	7.35	5.24	3.44	0	0	0	0	0	0	0
UV-dose	UV inactivation was performed using a CL1000 UVP Crosslinker inside a microbiological safety cabinet. The CL-1000 UVP Crosslinker consisted of 5 × 254 nm shortwave tubes, which is the recommended wavelength for inactivating viruses, in particular SARS-CoV [10]. Virus stock was added (250 µL) into wells of a 24-well plate and placed without its lid on top of an ice block inside the crosslinker. Pl…

## Sheet: No. 11 - Data Extraction
44. Optimized parameters for effective SARS-CoV-2 inactivation using UVC-LED at 275Â nm; 10.1038/s41598-022-20813-4
Distance (cm)	Irradiance (mW/cm²)	Equation	Calculation Explanation, Isotropic Radiation	Calculated UV Dose (2 sec)	Calculated UV Dose (4 sec)	Corrected for Non-Isotropic Radiation, 71.79 °, k=1.645; 2 sec	Corrected for Non-Isotropic Radiation, 71.79 °, k=1.645; 2 sec
10	0.637	I = 800 / (4π * 10²)	800 / (4 * 3.14159 * 10²) = 0.637	1.274	2.548	16	32.0001
20	0.159	I = 800 / (4π * 20²)	800 / (4 * 3.14159 * 20²) = 0.159	0.318	0.636	4.00001	8.00002
30	0.071	I = 800 / (4π * 30²)	800 / (4 * 3.14159 * 30²) = 0.071	0.142	0.284	1.77778	3.55557
50	0.025	I = 800 / (4π * 50²)	800 / (4 * 3.14159 * 50²) = 0.025	0.05	0.1	0.640002	1.28
UV-dose	The UV dose was estimated by calculating UV irradiance based on exposure time (s) and distance (cm) between the UV-LED and virus surface. In this study, a device with a luminous intensity of 1000 mW was used, but considering the experimental loss, a value of 800 mW was used to calculate the UV dose. REFLECTION: The UV dose calculations presented in the article do not align with our own calculatio…
TCID50	After staining the infected Vero E6 cells, TCID50 was calculated using the Spearman-Karber method (Fig. 4.). At 50 cm, the viral titers were calculated to be 3.2 × 103, 2.0 × 103, 6.8 × 102, 9.3 × 101, 7.8 × 101, 7.8 × 101, and 6.3 × 101 TCID50/mL at irradiation times of 5, 10, 20, 30, 40, 50, and 60 s, respectively, yielding the corresponding log TCID50/mL values of 3.468, 3.301, 2.801, 1.968, 1…
Example	At 50 cm, the viral titers were calculated to be 3.2 × 10^3, 2.0 × 10^3, 6.8 × 10^2, 9.3 × 10^1, 7.8 × 10^1, 7.8 × 10^1, and 6.3 × 10^1 TCID50/mL at irradiation times of 5, 10, 20, 30, 40, 50, and 60 s, respectively, yielding the corresponding log TCID50/mL values of 3.468, 3.301, 2.801, 1.968, 1.884, 1.884, and 1.801.
	Reported TCID	Log (calculated)	Log (reported)	Difference (in % of reported TCID/ml)
	3200	3.50515	3.468	8.19845
	2000	3.30103	3.301	0.00690652
	680	2.83251	2.801	6.99826
	93	1.96848	1.968	0.111141
	78	1.89209	1.884	1.84659
	78	1.89209	1.884	1.84659
	63	1.79934	1.801	-0.382834
	Calcualted doses based on 71.79°
	Time (s)	10 cm	20 cm	30 cm	50 cm
	2	16	4.00001	1.77778	0.640002
	4	32.0001	8.00002	3.55557	1.28
	5	40.0001	10	4.44446	1.6
	10	80.0002	20.0001	8.88891	3.20001
	15	120	30.0001	13.3334	4.80001
	20	160	40.0001	17.7778	6.40002
	30	240.001	60.0002	26.6667	9.60003
	40	320.001	80.0002	35.5557	12.8
	50	400.001	100	44.4446	16
	60	480.001	120	53.3335	19.2001
	From article Table
	Time (s)	10 cm	20 cm	30 cm	50 cm
	2	16	4	2	1
	4	32	8	4	1
	5	40	10	4	2
	10	80	20	9	3
	15	120	30	13	4.8
	20	160	40	18	6
	30	200	50	27	10
	40	140	60	36	13
	50	180	70	44	16
	60	480	120	53	19
	Difference
	Time (s)	10 cm	20 cm	30 cm	50 cm
	2	-4.42891e-05	-1.10723e-05	0.222217	0.359998
	4	-8.85781e-05	-2.21445e-05	0.444435	-0.280004
	5	-0.000110723	-2.76807e-05	-0.444457	0.399996
	10	-0.000221445	-5.53613e-05	0.111087	-0.200009
	15	-0.000332168	-8.3042e-05	-0.33337	-1.32867e-05
	20	-0.000442891	-0.000110723	0.222173	-0.400018
	30	-40.0007	-10.0002	0.33326	0.399973
	40	-180.001	-20.0002	0.444346	0.199965
	50	-220.001	-30.0003	-0.444567	-4.42891e-05
	60	-0.00132867	-0.000332168	-0.333481	-0.200053

## Sheet: No. 12 - Data Extraction
5. Determination of the UV Inactivation Constant under 280 nm UV LED Irradiation for SARS-CoV-2; 10.1111/php.13653
	180	360	450	720	900	1440	1800
	3	6	7.5	12	15	24	30
N/N0	0.7	0.25	0.14	0.06	0.01	0.0003	0.0001
Dose (time)	3.3	6.6	8.25	13.2	16.5	26.4	33
% survival	70	25	14	6	1	0.03	0.01
	70	25	14	6	1	0.03	0.01
Reported dose?	2.875	5.75	7.1875	11.5	14.375	23	28.75
Dose	3.3	6.6	8.25	13.2	16.5	26.4	33
	0.7	0.25	0.14	0.06	0.01	0.0003	0.0001
% diff	87.1212	87.1212	87.1212	87.1212	87.1212	87.1212	87.1212
	N0	N	N/N0
Number	100	10	0.1
log base 10	2	1	0.5
log base 3	4.19181	2.0959	0.5

[truncated: 13 more sheets: No. 13 - Data Extraction, No. 14 - Data Extraction, No. 15 - Data Extraction, No. 16 - Data Extraction, No. 17 - Data Extraction , No. 18 - Data Extraction, No. 19 - Data Extraction, No. 20 - Data Extraction, No. 21 - Data Extraction, Publication Data, Data_table, Data_final_raw, Data_final_cleared]
